# Supplementary material for: The economic and environmental effects of China’s environmental expenditure under financing constraints
Source: PLoS One. 2024 Jul 12;19(7):e0305246. doi: 10.1371/journal.pone.0305246 (PMC11244846; doi:10.1371/journal.pone.0305246)
Supplement: S1 Data — (XLSX) [file pone.0305246.s003.xlsx]

## Sheet: Sheet1
id	year	name	code	Output	KZ	Greensubsidy	DT	Size	Age	Debt	Ownership	Current	RD	Institutional	CashDividends	province	city
1	2016	璞泰来	603659.SH	16768283				21.3895	5	0.4877	0.9518	0.795793	18.0629			1	1
1	2017	璞泰来	603659.SH	22473471	-2.30986	0	4.07754	22.1909	6	0.4116	0.6994	0.809653	18.3653	0.066917	1.35436e+08	1	1
1	2018	璞泰来	603659.SH	33146646	0.219663	0	4.09434	22.6195	7	0.5314	1.1339	0.708323	18.7912	0.376355	182572110	1	1
1	2019	璞泰来	603659.SH	47932922	2.18528	0	4.02535	22.8189	8	0.5518	1.231	0.611233	19.1715	0.350161	1.95848e+08	1	1
1	2020	璞泰来	603659.SH	52821304	0.44009	0	3.78419	23.3965	9	0.3846	0.6249	0.716077	19.3919	0.438972	2.03372e+08	1	1
1	2021	璞泰来	603659.SH	90006512	2.25327	0	4.99043	23.789	10	0.5026	1.0105	0.629226	20.1121	0.453623	3.49969e+08	1	1
2	2016	越博动力	300742.SZ	6530980				20.9417	6	0.5065	1.0265	0.938947	17.153			0	0
2	2017	越博动力	300742.SZ	8993957				21.2902	7	0.6093	1.5595	0.823077	17.5072	0.004896		0	0
2	2018	越博动力	300742.SZ	4932200	2.96954	0	3.68888	21.6427	8	0.549	1.2173	0.796422	17.6283	0.004896	0	0	0
2	2019	越博动力	300742.SZ	3870674	6.69843	0	3.4012	21.2248	9	0.8241	4.6846	0.652331	17.7423	0.310578	0	0	0
2	2020	越博动力	300742.SZ	3335011	5.31992	0	5.03044	21.2001	10	0.7545	3.0729	0.560467	17.3216	0.206091	0	0	0
2	2021	越博动力	300742.SZ	3067806	6.54946	0	5.6204	21.0485	11	0.8997	8.9663	0.599971	17.7202	0.316337	0	0	0
3	2016	大烨智能	300670.SZ	3138626				19.7733	6	0.3601	0.5629	0.753298	16.141			0	0
3	2017	大烨智能	300670.SZ	3400884	-0.264278	0	4.14313	20.417	7	0.2209	0.2836	0.864467	16.1709	0.000702	21600000	0	0
3	2018	大烨智能	300670.SZ	3552400	3.38109	0	4.52179	20.4942	8	0.2609	0.353	0.824998	16.439	0.395366	0	0	0
3	2019	大烨智能	300670.SZ	3864371	0.129688	0	3.61092	20.9544	9	0.2616	0.3542	0.667041	16.7687	0.331928	0	0	0
3	2020	大烨智能	300670.SZ	5410764	-0.523955	0	3.04452	20.9947	10	0.2321	0.3023	0.6109	17.03	0.269559	1.89534e+07	0	0
3	2021	大烨智能	300670.SZ	5133554	0.675645	0	5.02388	20.9615	11	0.1692	0.2037	0.449772	17.0507	0.115763	0	0	0
4	2016	宁德时代	300750.SZ	149000000				24.0763	6	0.4476	0.8104	0.761196	20.8493			0	0
4	2017	宁德时代	300750.SZ	200000000				24.6285	7	0.467	0.8761	0.665147	21.213	0.361898		0	0
4	2018	宁德时代	300750.SZ	296000000	-3.54278	0	3.21888	25.0258	8	0.5236	1.099	0.729679	21.4119	0.361898	3.11774e+08	0	0
4	2019	宁德时代	300750.SZ	458000000	0.288473	0	2.48491	25.3419	9	0.5837	1.4024	0.707386	21.8192	0.598556	4.86131e+08	0	0
4	2020	宁德时代	300750.SZ	503000000	0.694929	0	3.13549	25.7771	10	0.5582	1.2634	0.720637	21.9957	0.652764	5.59186e+08	0	0
4	2021	宁德时代	300750.SZ	1300000000	1.3411	0	4.45435	26.4523	11	0.699	2.3217	0.577686	22.7634	0.695067	0	0	0
5	2016	雪天盐业	600929.SH	21692802				21.9089	6	0.4552	0.8354	0.306324	17.429			0	0
5	2017	雪天盐业	600929.SH	22100096				21.8563	7	0.3721	0.5927	0.253982	17.5044	0.00216		0	0
5	2018	雪天盐业	600929.SH	23015325	0.369234	1724360	3.63759	21.9969	8	0.2827	0.3942	0.329652	18.3891	0.00216	4.31343e+07	0	0
5	2019	雪天盐业	600929.SH	22704682	0.739388	891393	4.06044	22.003	9	0.2737	0.3768	0.260347	18.2913	0.319794	1.56018e+07	0	0
5	2020	雪天盐业	600929.SH	21638038	0.800707	0	3.52636	22.2433	10	0.3747	0.5992	0.320067	18.2637	0.250145	7.34201e+07	0	0
5	2021	雪天盐业	600929.SH	47769689	0.591542	2.821e+06	4.30407	22.8487	11	0.3793	0.611	0.34798	19.0831	0.702907	1.8638e+08	0	0
6	2016	傲农生物	603363.SH	49684273				21.2608	7	0.6531	1.8829	0.46837	18.5277			0	0
6	2017	傲农生物	603363.SH	49016380	2.61659	0	3.66356	21.6547	8	0.6196	1.6286	0.463684	18.4916	0.033729	14700000	0	0
6	2018	傲农生物	603363.SH	57754418	3.59079	0	3.55535	21.9187	9	0.6947	2.2758	0.370954	18.5136	0.305037	10649500	0	0
6	2019	傲农生物	603363.SH	57817981	2.80557	0	3.68888	22.3169	10	0.7392	2.8343	0.307671	18.1039	0.253672	0	0	0
6	2020	傲农生物	603363.SH	115000000	1.982	0	3.04452	23.2097	11	0.6752	2.0792	0.293236	17.9954	0.485905	1.68504e+08	0	0
6	2021	傲农生物	603363.SH	181000000	4.65748	0	4.8752	23.5624	12	0.8718	6.7978	0.249304	18.5506	0.526885	0	0	0
7	2016	罗博特科	300757.SZ	2971595				19.8831	7	0.689	2.2159	0.848751	16.5299			0	0
7	2017	罗博特科	300757.SZ	4289493				20.3771	8	0.6888	2.2134	0.859099	16.9394	0.098353		0	0
7	2018	罗博特科	300757.SZ	6588376		0	4.26268	20.589	9	0.6392	1.772	0.864698	17.1167	0.098353		0	0
7	2019	罗博特科	300757.SZ	9807409	2.53087	0	4.64439	21.0807	10	0.4772	0.9129	0.837656	17.4043	0.098353	20072000	0	0
7	2020	罗博特科	300757.SZ	5282079	4.34509	0	4.44265	21.2716	11	0.5986	1.4913	0.712709	17.8341	0.164676	0	0	0
7	2021	罗博特科	300757.SZ	10860810	4.8241	0	6.07993	21.4193	12	0.5787	1.3734	0.653421	17.7461	0.151125	0	0	0
8	2016	西王食品	000639.SZ	33803528	2.13255	0	2.63906	22.6238	7	0.5838	1.4026	0.298892	18.224	0.707511	4.09077e+07	0	0
8	2017	西王食品	000639.SZ	56168123	3.25236	0	2.56495	22.7654	8	0.6406	1.7823	0.217785	18.2291	0.707333	4.90893e+07	0	0
8	2018	西王食品	000639.SZ	58467243	-1.55161	0	2.89037	23.0534	9	0.511	1.0452	0.388874	18.3158	0.642856	6.16816e+07	0	0
8	2019	西王食品	000639.SZ	57312543	1.93082	0	2.77259	22.8201	10	0.4962	0.9851	0.432835	18.3708	0.657288	0	0	0
8	2020	西王食品	000639.SZ	57894481	1.43614	0	3.21888	22.7676	11	0.4442	0.7991	0.416406	18.4507	0.654695	0	0	0
8	2021	西王食品	000639.SZ	63469670	2.37572	0	4.14313	22.7663	12	0.4221	0.7305	0.430336	18.4729	0.652888	0	0	0
9	2016	华荣股份	603855.SH	11990690				21.347	7	0.5723	1.3378	0.720527	17.616			1	1
9	2017	华荣股份	603855.SH	14777092	0.125417	0	2.48491	21.5987	8	0.4079	0.6888	0.774732	17.6811	0.004137	66214000	1	1
9	2018	华荣股份	603855.SH	16306425	0.342774	0	2.89037	21.6527	9	0.4198	0.7234	0.74094	17.804	0.090834	66214000	1	1
9	2019	华荣股份	603855.SH	19420243	0.062583	0	3.3673	21.7745	10	0.4642	0.8663	0.813009	18.06	0.063885	66214000	1	1
9	2020	华荣股份	603855.SH	22796647	0.097891	0	3.3673	21.9428	11	0.5123	1.0503	0.801856	18.2091	0.167473	168830000	1	1
9	2021	华荣股份	603855.SH	30233315	-0.827533	0	4.41884	22.1422	12	0.5663	1.3057	0.817775	18.5274	0.202626	337598000	1	1
10	2016	科森科技	603626.SH	13028307		0	3.09104	21.1223	7	0.5932	1.4583	0.510619	17.9657			0	0
10	2017	科森科技	603626.SH	21633740	-0.803829	0	3.78419	21.9589	8	0.4891	0.9571	0.549313	18.5499	0.198941	74219200	0	0
10	2018	科森科技	603626.SH	24067575	0.484245	14240	3.78419	22.3249	9	0.6067	1.5426	0.490295	18.8225	0.273359	1.03894e+08	0	0
10	2019	科森科技	603626.SH	21272052	2.89521	0	3.95124	22.2489	10	0.6301	1.7033	0.312763	19.0141	0.195384	0	0	0
10	2020	科森科技	603626.SH	34643996	3.50109	37700		22.5196	11	0.6472	1.8343	0.423384	19.1305	0.082695	0	0	0
10	2021	科森科技	603626.SH	41456184	2.61494	0	4.78749	22.5203	12	0.5036	1.0146	0.465572	19.2736	0.071823	0	0	0
11	2016	洛凯股份	603829.SH	4431054				20.1308	7	0.4301	0.7546	0.652603	16.5711			0	0
11	2017	洛凯股份	603829.SH	4855055	-0.832626	0	2.99573	20.5767	8	0.291	0.4104	0.73311	16.5107	0.001227	16160000	0	0
11	2018	洛凯股份	603829.SH	5602890	0.041613	0	3.29584	20.6627	9	0.3024	0.4335	0.745726	16.7655	0.448732	18080000	0	0
11	2019	洛凯股份	603829.SH	6149345	0.628419	0	3.63759	20.734	10	0.3214	0.4735	0.703097	16.9266	0.453573	16000000	0	0
11	2020	洛凯股份	603829.SH	8791952	2.80807	0	4.48864	21.0503	11	0.414	0.7065	0.697063	17.4549	0.444877	16000000	0	0
11	2021	洛凯股份	603829.SH	12834905	2.65156	0	5.32788	21.3705	12	0.519	1.0792	0.672322	17.8379	0.792627	16000000	0	0
12	2016	科力尔	002892.SZ	5042524				19.8407	7	0.4099	0.6946	0.565417	16.7864			0	0
12	2017	科力尔	002892.SZ	5910024	-1.08903	0	3.4012	20.3299	8	0.16	0.1905	0.742224	16.9684	0.108019	10533600	0	0
12	2018	科力尔	002892.SZ	7204682	-0.550415	0	3.7612	20.4328	9	0.1632	0.1951	0.733056	17.2133	0.001887	29260000	0	0
12	2019	科力尔	002892.SZ	8498878	-2.35259	0	3.8712	20.5485	10	0.1846	0.2265	0.747177	17.3113	5e-06	63954000	0	0
12	2020	科力尔	002892.SZ	9942427	-0.556234	0	3.97029	20.661	11	0.2406	0.3168	0.731562	17.6052	0.122993	63954000	0	0
12	2021	科力尔	002892.SZ	14331250	-0.817164	0	5.78383	21.1827	12	0.2081	0.2628	0.792857	17.8542	0.058852	5.85025e+07	0	0
13	2016	迈为股份	300751.SZ	3451670				20.2517	7	0.6716	2.0448	0.942825	16.5826			0	0
13	2017	迈为股份	300751.SZ	4758024				20.838	8	0.7237	2.6186	0.951184	17.2047	0.38658		0	0
13	2018	迈为股份	300751.SZ	7871080	-2.1411	0	3.98898	21.7232	9	0.5801	1.3816	0.961316	17.4881	0.38658	36400000	0	0
13	2019	迈为股份	300751.SZ	14373761	3.35889	0	3.09104	22.1108	10	0.6616	1.9551	0.928636	18.3619	0.598451	52000000	0	0
13	2020	迈为股份	300751.SZ	22857464	3.14172	0	3.3673	22.2606	11	0.627	1.6808	0.90551	18.9272	0.578776	78156210	0	0
13	2021	迈为股份	300751.SZ	30945273	-0.655522	0	5.50126	23.0032	12	0.4021	0.6725	0.921837	19.6189	0.50344	1.62148e+08	0	0
14	2016	三雄极光	300625.SZ	18959836				20.9945	7	0.4407	0.7879	0.719057	17.1699			0	1
14	2017	三雄极光	300625.SZ	22696743	-3.35798	0	3.68888	21.7591	8	0.1981	0.247	0.832088	17.569	0.002767	350000000	0	1
14	2018	三雄极光	300625.SZ	24303065	1.57428	60000	3.89182	21.7387	9	0.243	0.3211	0.790791	17.6993	0.090696	35000000	0	1
14	2019	三雄极光	300625.SZ	24999747	-1.4934	0	3.89182	21.8439	10	0.268	0.3661	0.801069	17.9345	0.098864	84000000	0	1
14	2020	三雄极光	300625.SZ	23377643	-1.34977	0	3.58352	21.8985	11	0.26	0.3514	0.793254	17.9112	0.03115	196000000	0	1
14	2021	三雄极光	300625.SZ	27107172	-1.25309	0	5.09375	21.9331	12	0.335	0.5038	0.741405	17.9697	0.005931	196000000	0	1
15	2016	捷昌驱动	603583.SH	5059923				20.0617	8	0.2233	0.2875	0.488097	17.0322			0	0
15	2017	捷昌驱动	603583.SH	6939545				20.3782	9	0.2722	0.3741	0.566256	17.2501	0.0843		0	0
15	2018	捷昌驱动	603583.SH	11153553	-10.0648	88462.2	3.89182	21.3742	10	0.1741	0.2108	0.775588	17.7134	0.0843	120800000	0	0
15	2019	捷昌驱动	603583.SH	14069136	-1.84574	0	3.71357	21.4995	11	0.1867	0.2296	0.727478	18.2259	0.176845	88750875	0	0
15	2020	捷昌驱动	603583.SH	18674881	-4.12534	30000	4.34381	22.1615	12	0.151	0.1778	0.798715	18.4383	0.312393	1.09128e+08	0	0
15	2021	捷昌驱动	603583.SH	26357869	1.35684	0	5.30827	22.596	13	0.4287	0.7503	0.573655	19.0389	0.305407	8.40215e+07	0	0
16	2016	赛托生物	300583.SZ	5681704		0	2.48491	20.6574	8	0.3559	0.5526	0.392932	16.7677	0.051004		0	0
16	2017	赛托生物	300583.SZ	7857287	-0.615023	0	2.99573	21.4286	9	0.1568	0.1859	0.65988	17.2707	0.000776	1.07989e+07	0	0
16	2018	赛托生物	300583.SZ	10512222	1.79346	0	3.13549	21.6767	10	0.2824	0.3935	0.643817	17.4898	0.050264	1.51184e+07	0	0
16	2019	赛托生物	300583.SZ	9651539	1.7819	0	2.99573	21.8176	11	0.3684	0.5833	0.504377	17.837	0.014125	5.60475e+06	0	0
16	2020	赛托生物	300583.SZ	9129381	1.37103	0	2.48491	21.7675	12	0.4047	0.6799	0.401966	17.6223	0.482636	0	0	0
16	2021	赛托生物	300583.SZ	12012212	1.7961	0	4.02535	21.8117	13	0.4168	0.7146	0.363773	17.7221	0.390035	1.60879e+06	0	0
17	2016	康惠制药	603139.SH	3819492				20.3001	8	0.2018	0.2528	0.789427	16.5268			0	0
17	2017	康惠制药	603139.SH	3675007	-1.93058	0	2.19722	20.7546	9	0.116	0.1312	0.850051	16.4625	0.000173	19976000	0	0
17	2018	康惠制药	603139.SH	3756639	-0.832564	0	1.79176	20.8278	10	0.1179	0.1336	0.820607	16.264	0.428207	11286440	0	0
17	2019	康惠制药	603139.SH	4301976	-1.43254	0	2.48491	20.8461	11	0.1007	0.112	0.724557	15.9217	0.384246	8589680	0	0
17	2020	康惠制药	603139.SH	4144571	-0.010834	0	3.13549	20.9942	12	0.1817	0.2221	0.412105	16.1536	0.585036	6991600	0	0
17	2021	康惠制药	603139.SH	4431448	1.91747	55500	3.78419	21.344	13	0.4006	0.6683	0.358337	16.1328	0.569579	7391120	0	0
18	2016	金徽酒	603919.SH	12837900	-2.11015	302000	2.56495	21.5379	8	0.2731	0.3756	0.433415	15.6946	0.000943	67200000	0	0
18	2017	金徽酒	603919.SH	13231133	-0.293689	0	2.89037	21.5704	9	0.2167	0.2767	0.370035	15.7442	0.354961	87360000	0	0
18	2018	金徽酒	603919.SH	14593789	0.297784	0	2.83321	21.7167	10	0.2599	0.3512	0.373577	15.8799	0.24714	88088000	0	0
18	2019	金徽酒	603919.SH	16368477	-0.799848	0	2.94444	21.8796	11	0.2004	0.2507	0.445456	17.1705	0.768851	9.44284e+07	0	0
18	2020	金徽酒	603919.SH	17293940	0.742946	0	3.52636	21.9851	12	0.2134	0.2713	0.494864	17.5074	0.748338	1.21742e+08	0	0
18	2021	金徽酒	603919.SH	17900840	1.26367	0	3.80666	22.0512	13	0.2098	0.2655	0.540342	17.8851	0.760706	1.11597e+08	0	0
19	2016	微光股份	002801.SZ	4413834	-2.64432	0	2.99573	20.5534	8	0.1145	0.1293	0.821404	16.6965	0.0167	29440000	0	0
19	2017	微光股份	002801.SZ	5686814	-1.70148	0	2.83321	20.7025	9	0.1436	0.1676	0.84401	16.9816	0.012518	59172500	0	0
19	2018	微光股份	002801.SZ	6468081	-0.649806	0	3.17805	20.8175	10	0.1723	0.2082	0.825138	17.3018	0.012524	35328000	0	0
19	2019	微光股份	002801.SZ	7941330	-2.04174	0	3.21888	20.9299	11	0.1711	0.2064	0.829051	17.3601	0.115666	35328000	0	0
19	2020	微光股份	002801.SZ	7981285	-1.54718	0	3.09104	21.0516	12	0.1534	0.1812	0.806303	17.3466	0.095273	45926400	0	0
19	2021	微光股份	002801.SZ	11103007	-4.51026	0	4.48864	21.1834	13	0.1563	0.1852	0.822924	17.609	0.098683	160742400	0	0
20	2016	开润股份	300577.SZ	7762104	-5.94852	0	3.3673	20.5145	8	0.3323	0.4977	0.847817	17.0856	0.001882	33335000	0	0
20	2017	开润股份	300577.SZ	11613165	-0.175556	0	3.8712	20.7129	9	0.4961	0.9845	0.849081	17.3926	0.435193	3.98517e+07	0	0
20	2018	开润股份	300577.SZ	20463255	-0.194278	0	4.17439	21.0667	10	0.5186	1.0774	0.828576	17.7702	0.537277	4.3523e+07	0	0
20	2019	开润股份	300577.SZ	26964270	1.47515	0	3.85015	21.4012	11	0.543	1.1881	0.752021	18.1747	0.316655	2.54375e+07	0	0
20	2020	开润股份	300577.SZ	19434344	0.82926	0	3.89182	21.8326	12	0.4606	0.8539	0.660155	18.1016	0.37071	2.52196e+07	0	0
20	2021	开润股份	300577.SZ	22909296	2.19236	0	4.86753	21.9797	13	0.5071	1.0289	0.584373	17.9587	0.230355	2.39789e+07	0	0
21	2016	英科医疗	300677.SZ	11847248				20.8112	8	0.5399	1.1733	0.441355	17.457			0	0
21	2017	英科医疗	300677.SZ	17511950	-1.14078	0	3.17805	21.229	9	0.3442	0.5248	0.515534	17.857	0.01427	1.47351e+07	0	0
21	2018	英科医疗	300677.SZ	18899850	-2.16618	0	3.7612	21.6089	10	0.4749	0.9045	0.594165	17.9516	0.517072	2.94703e+07	0	0
21	2019	英科医疗	300677.SZ	20798572	0.181535	0	3.46574	21.8192	11	0.4981	0.9923	0.516115	18.029	0.453024	2.97449e+07	0	0
21	2020	英科医疗	300677.SZ	138000000	-8.99254	0	3.2581	23.2832	12	0.27	0.3698	0.657889	19.4967	0.288796	1232784959	0	0
21	2021	英科医疗	300677.SZ	162000000	-4.51357	0	4.56435	23.7498	13	0.2182	0.2792	0.521838	19.716	0.187079	4.12507e+08	0	0
22	2016	凯中精密	002823.SZ	11158643	-1.9689	157000	3.49651	21.211	9	0.3832	0.6211	0.555458	17.4975	0.00829	39366288	0	1
22	2017	凯中精密	002823.SZ	13854869	-0.282656	105046	3.55535	21.3942	10	0.4194	0.7225	0.517029	17.9189	0.229729	4.5826e+07	0	1
22	2018	凯中精密	002823.SZ	16684228	-0.07436	0	3.55535	21.77	11	0.5373	1.1614	0.38842	18.3757	0.025264	7.49984e+07	0	1
22	2019	凯中精密	002823.SZ	20236220	2.01814	0	3.17805	21.8908	12	0.5737	1.3459	0.338013	18.5962	0.088933	1.99994e+07	0	1
22	2020	凯中精密	002823.SZ	19207962	2.40551	348763	3.78419	21.9585	13	0.5818	1.391	0.353139	18.4367	0.081195	2.99998e+07	0	1
22	2021	凯中精密	002823.SZ	24471905	3.12007	614862	4.57471	21.989	14	0.6237	1.6572	0.354996	18.4018	0.060844	2.89993e+06	0	1
23	2016	岱勒新材	300700.SZ	1854413				19.8513	9	0.4372	0.777	0.474292	16.333			0	0
23	2017	岱勒新材	300700.SZ	4358276	-2.87448	0	2.30259	20.7167	10	0.4632	0.8628	0.688806	16.7415	0.110631	24720000	0	0
23	2018	岱勒新材	300700.SZ	3298348	2.03507	0	2.48491	20.7309	11	0.4616	0.8572	0.503248	16.5544	0.386565	7416000	0	0
23	2019	岱勒新材	300700.SZ	2617220	3.37386	0	2.30259	20.8575	12	0.535	1.1504	0.536739	16.6707	0.181768	0	0	0
23	2020	岱勒新材	300700.SZ	2429227	2.91391	250000	2.83321	20.8516	13	0.5308	1.1311	0.448307	16.5531	0.064754	0	0	0
23	2021	岱勒新材	300700.SZ	2708927	3.37361	50000	3.7612	20.8143	14	0.5854	1.4119	0.414565	16.6668	0.053031	0	0	0
24	2016	亚士创能	603378.SH	10729086				20.9565	9	0.5298	1.1266	0.563423	17.6888			1	1
24	2017	亚士创能	603378.SH	13536236	0.374623	0	2.56495	21.448	10	0.3758	0.602	0.675536	17.6239	0.000975	35064000	1	1
24	2018	亚士创能	603378.SH	16606937	0.242931	437375	2.48491	21.6567	11	0.484	0.9381	0.668112	17.6691	0.206076	17958612	1	1
24	2019	亚士创能	603378.SH	24238753	0.35855	2.21744e+06	2.48491	21.8802	12	0.5705	1.3282	0.664337	17.9818	0.45058	35064000	1	1
24	2020	亚士创能	603378.SH	35071476	1.4908	100000	2.83321	22.3709	13	0.6059	1.5373	0.744251	18.3845	0.705547	9.48397e+07	1	1
24	2021	亚士创能	603378.SH	47234005	6.34593	1.93504e+06	4.14313	22.6949	14	0.7744	3.4333	0.586344	18.5869	0.658603	0	1	1
25	2016	和科达	002816.SZ	3495464	1.30646		2.63906	20.3447	9	0.2519	0.3367	0.87976	16.544	0.058212	5000000	0	1
25	2017	和科达	002816.SZ	3478330	2.62829		2.48491	20.3902	10	0.2696	0.3691	0.840208	16.7503	0.28847	2600000	0	1
25	2018	和科达	002816.SZ	3444955	1.13508	0	2.48491	20.2976	11	0.1928	0.2389	0.799934	16.5249	0.241992	1000000	0	1
25	2019	和科达	002816.SZ	1439291	2.152	0	2.07944	20.1023	12	0.1494	0.1756	0.725714	16.5748	0.103152	0	0	1
25	2020	和科达	002816.SZ	1503403	1.75006	0	1.94591	20.1417	13	0.274	0.3774	0.680729	15.9931	0.354214	0	0	1
25	2021	和科达	002816.SZ	2001815	3.75792	0	4.74493	19.9899	14	0.1273	0.1459	0.669092	16.125	0.343864	0	0	1
26	2016	绝味食品	603517.SH					21.3972	9	0.2531	0.3389	0.451578	17.6976			0	0
26	2017	绝味食品	603517.SH	38605401	-6.82597	0	3.04452	21.883	10	0.1926	0.2386	0.512136	17.7764	0.371628	196800000	0	0
26	2018	绝味食品	603517.SH	43711433	-2.45585	135329	2.56495	22.0639	11	0.2078	0.2623	0.398792	16.1234	0.575998	250100000	0	0
26	2019	绝味食品	603517.SH	51395061	-4.15756	104979	2.56495	22.4212	12	0.1643	0.1966	0.452334	16.5839	0.623156	3.22574e+08	0	0
26	2020	绝味食品	603517.SH	51853136	0.143063	201134	3.29584	22.502	13	0.1574	0.1868	0.37168	16.2498	0.795902	3.04315e+08	0	0
26	2021	绝味食品	603517.SH	65846367	-0.156514	0	4.2485	22.7249	14	0.2276	0.2947	0.306327	17.4407	0.743381	3.50108e+08	0	0
27	2016	泰永长征	002927.SZ	3231917				19.7984	9	0.2004	0.2507	0.795733	16.3799			0	0
27	2017	泰永长征	002927.SZ	3283061		0	2.70805	19.9552	10	0.2054	0.2585	0.818394	16.6257	0.001714		0	0
27	2018	泰永长征	002927.SZ	3471031	-1.85916	0	2.83321	20.5311	11	0.1093	0.1227	0.877894	16.8074	0.001714	14632800	0	0
27	2019	泰永长征	002927.SZ	6011150	-0.27389	0	3.71357	20.8321	12	0.2445	0.3237	0.81023	17.2285	0.245465	36703940	0	0
27	2020	泰永长征	002927.SZ	7791913	0.607888	0	3.97029	20.9165	13	0.246	0.3262	0.767936	17.357	0.233317	26839644	0	0
27	2021	泰永长征	002927.SZ	9526020	1.20924	0	5.85793	21.0532	14	0.288	0.4045	0.759719	17.6689	0.666856	26802672	0	0
28	2016	新宏泰	603016.SH	3773759	-4.33972	0	2.63906	20.6478	9	0.1023	0.1139	0.780373	16.9857	0.000809	50374400	0	0
28	2017	新宏泰	603016.SH	3793902	-1.42854	0	2.77259	20.6708	10	0.1216	0.1384	0.821468	17.042	0.165378	44985920	0	0
28	2018	新宏泰	603016.SH	4157859	-2.23163	104000	3.13549	20.6871	11	0.1177	0.1334	0.808846	17.1807	0.120888	55115520	0	0
28	2019	新宏泰	603016.SH	4427334	-1.93833	0	3.63759	20.6833	12	0.109	0.1223	0.788855	17.2009	0.20646	80006400	0	0
28	2020	新宏泰	603016.SH	4440287	-1.52471	0	3.09104	20.6897	13	0.1314	0.1513	0.801041	17.2305	0.292614	80006400	0	0
28	2021	新宏泰	603016.SH	5549846	-0.150691	0	4.15888	20.7394	14	0.1985	0.2476	0.807886	17.3538	0.286109	45929600	0	0
29	2016	欧普照明	603515.SH	54780910	-2.85773	1000000	4.00733	22.3655	9	0.3914	0.6431	0.734581	18.9757	0.037967	1.73844e+08	1	1
29	2017	欧普照明	603515.SH	69631015	-0.470648	0	4.21951	22.5648	10	0.4237	0.7351	0.765323	19.2125	0.589375	2.31792e+08	1	1
29	2018	欧普照明	603515.SH	79984885	0.168415	1000000	4.56435	22.7157	11	0.4085	0.6906	0.761614	19.5736	0.704879	302452022	1	1
29	2019	欧普照明	603515.SH	83634234	-1.52114	1.66182e+06	4.36945	22.816	12	0.3813	0.6162	0.774203	19.5874	0.552721	3.78032e+08	1	1
29	2020	欧普照明	603515.SH	79693580	-0.627332	0	4.47734	22.8704	13	0.3865	0.6299	0.771642	19.5261	0.556819	377347861	1	1
29	2021	欧普照明	603515.SH	88528156	-0.918776	2.08662e+06	5.60947	22.929	14	0.3577	0.557	0.748837	19.5881	0.04556	377105346	1	1
30	2016	金力永磁	300748.SZ	8066065				20.9159	9	0.4167	0.7145	0.773355	17.6541			0	0
30	2017	金力永磁	300748.SZ	9123656				21.0886	10	0.4337	0.7658	0.751828	18.0386	0.01077		0	0
30	2018	金力永磁	300748.SZ	12893760	-0.225225	311915	3.3322	21.451	11	0.4649	0.8688	0.787294	17.8355	0.01077	4.54767e+07	0	0
30	2019	金力永磁	300748.SZ	16967733	3.11089	0	3.58352	21.7622	12	0.5293	1.1244	0.805402	17.9792	0.598864	4.54767e+07	0	0
30	2020	金力永磁	300748.SZ	24219492	2.22118	0	3.98898	21.9818	13	0.5547	1.2457	0.783947	18.4519	0.348827	8.31953e+07	0	0
30	2021	金力永磁	300748.SZ	40753016	2.39058	307014	4.46591	22.5235	14	0.5098	1.0398	0.754441	18.8917	0.667567	1.77743e+08	0	0
31	2016	晨光股份	603899.SH	46722293	-3.36443	0	2.70805	21.9549	9	0.2656	0.3616	0.701179	18.3628	0.523054	230000000	1	1
31	2017	晨光股份	603899.SH	63479716	-1.60373	0	2.89037	22.2022	10	0.336	0.506	0.677855	18.485	0.535957	230000000	1	1
31	2018	晨光股份	603899.SH	85364863	1.08244	0	3.21888	22.4598	11	0.3841	0.6237	0.722084	18.5551	0.798391	276000000	1	1
31	2019	晨光股份	603899.SH	111000000	0.348226	1.92677e+06	3.66356	22.7468	12	0.4103	0.6959	0.695764	18.8932	0.805378	368000000	1	1
31	2020	晨光股份	603899.SH	131000000	1.08376	0	4.48864	22.9964	13	0.4396	0.7846	0.745748	18.8918	0.798838	463713800	1	1
31	2021	晨光股份	603899.SH	176000000	0.259633	174081	5.67675	23.159	14	0.429	0.7513	0.72597	19.056	0.797597	556647354	1	1
32	2016	芯能科技	603105.SH	11482084				21.2428	9	0.4648	0.8684	0.606669	18.4557			0	0
32	2017	芯能科技	603105.SH	9364157				21.5096	10	0.5358	1.1543	0.434637	17.6816	0.005032		0	0
32	2018	芯能科技	603105.SH	3839147	2.17489	0	2.70805	21.6639	11	0.4303	0.7554	0.344178	17.0448	0.005032	50000000	0	0
32	2019	芯能科技	603105.SH	3873360	1.84203	0	2.30259	21.7006	12	0.4538	0.8309	0.230389	16.953	0.193476	0	0	0
32	2020	芯能科技	603105.SH	4264825	1.58809	0	3.04452	21.7518	13	0.4521	0.8253	0.159082	16.6035	0.154073	25000000	0	0
32	2021	芯能科技	603105.SH	4454502	2.14212	0	3.95124	21.8674	14	0.4876	0.9517	0.130614	16.5848	0.3301	35000000	0	0
33	2016	安正时尚	603839.SH	12057239		0	3.3322	21.3027	9	0.2815	0.3917	0.507218	17.8442			0	0
33	2017	安正时尚	603839.SH	14194760	-3.18769	0	4.59512	21.8712	10	0.184	0.2255	0.68942	18.0597	0.162799	144530321	0	0
33	2018	安正时尚	603839.SH	16508826	-0.377295	0	4.17439	22.0288	11	0.2441	0.3229	0.616318	18.1279	0.280781	141500485	0	0
33	2019	安正时尚	603839.SH	24383403	0.456381	0	4.55388	22.0981	12	0.2656	0.3616	0.579541	18.2033	0.307689	1.4064e+08	0	0
33	2020	安正时尚	603839.SH	36004585	-1.03234	0	4.26268	22.277	13	0.3599	0.5623	0.632478	18.0772	0.029232	280071554	0	0
33	2021	安正时尚	603839.SH	30779333	-0.84833	0	4.80402	22.0887	14	0.2578	0.3474	0.578327	18.0753	0.001649	200051110	0	0
34	2016	彤程新材	603650.SH	17358407				21.232	9	0.3831	0.6209	0.749634	17.5738			1	1
34	2017	彤程新材	603650.SH	19030355				21.3526	10	0.3616	0.5664	0.789015	17.6818	0.034774		1	1
34	2018	彤程新材	603650.SH	21741436	-6.86356	0	2.99573	21.8762	11	0.2712	0.3721	0.696419	18.3533	0.034774	199235750	1	1
34	2019	彤程新材	603650.SH	22053061	-1.04971	0	3.04452	22.1326	12	0.4099	0.6946	0.467413	18.3151	0.204152	193375875	1	1
34	2020	彤程新材	603650.SH	20472281	0.748855	0	3.29584	22.2458	13	0.43	0.7544	0.439944	18.2308	0.404003	199235750	1	1
34	2021	彤程新材	603650.SH	23076873	3.65855	0	4.49981	22.512	14	0.5247	1.1037	0.36132	18.8579	0.840179	5.37437e+07	1	1
35	2016	鲍斯股份	300441.SZ	5661548	-2.766	0	3.61092	21.0669	9	0.244	0.3228	0.421979	16.8763	0.025055	5.22767e+07	0	0
35	2017	鲍斯股份	300441.SZ	11149882	-0.249386	0	3.09104	21.6495	10	0.3594	0.561	0.361806	17.6182	0.102757	3.67963e+07	0	0
35	2018	鲍斯股份	300441.SZ	15069340	0.510327	0	2.94444	21.7913	11	0.3866	0.6304	0.380742	18.0455	0.284182	3.974e+07	0	0
35	2019	鲍斯股份	300441.SZ	15585021	1.88513	0	2.30259	21.754	12	0.4311	0.7578	0.45384	18.1094	0.103913	0	0	0
35	2020	鲍斯股份	300441.SZ	19706690	1.28942	0	1.94591	21.7727	13	0.4482	0.8122	0.486248	18.2983	0.551691	0	0	0
35	2021	鲍斯股份	300441.SZ	21697800	-0.030085	0	3.46574	21.9102	14	0.4181	0.7185	0.477255	18.4551	0.536243	1.97157e+08	0	0
36	2016	新余国科	300722.SZ	1820243				19.8154	10	0.4689	0.883	0.44344	16.254			0	0
36	2017	新余国科	300722.SZ	2000593	-1.26058	0	3.17805	20.1448	11	0.3132	0.4559	0.585013	16.3024	2.5e-05	24000000	0	0
36	2018	新余国科	300722.SZ	2136871	-0.776032	0	4.54329	20.0748	12	0.1656	0.1984	0.559069	16.6741	0.014702	28000000	0	0
36	2019	新余国科	300722.SZ	2247488	-1.1245	0	3.66356	20.0795	13	0.1453	0.17	0.533478	17.0832	0.056427	28000000	0	0
36	2020	新余国科	300722.SZ	2435576	1.58178	0	3.2581	20.159	14	0.1706	0.2057	0.559977	17.155	0.011656	32032000	0	0
36	2021	新余国科	300722.SZ	2931771	2.12046	0	5.43808	20.2503	15	0.1945	0.2414	0.598188	17.2453	0.737376	29702400	0	0
37	2016	中国西电	601179.SH	140000000	0.397408	0	3.21888	24.2689	10	0.4201	0.7244	0.744767	20.2913	0.773577	5.12588e+08	0	0
37	2017	中国西电	601179.SH	141000000	1.18409	0	3.21888	24.2407	11	0.3948	0.6524	0.746071	20.4822	0.766583	2.71672e+08	0	0
37	2018	中国西电	601179.SH	137000000	1.12897	0	3.61092	24.2655	12	0.4014	0.6705	0.739334	20.5434	0.775571	1.7428e+08	0	0
37	2019	中国西电	601179.SH	153000000	2.31739	0	3.49651	24.2891	13	0.4118	0.7001	0.766214	20.4399	0.791004	2.56294e+08	0	0
37	2020	中国西电	601179.SH	158000000	2.09037	9390700	3.68888	24.3113	14	0.4236	0.7348	0.763992	20.4689	0.731037	1.53776e+08	0	0
37	2021	中国西电	601179.SH	142000000	1.59539	1250000	3.95124	24.3836	15	0.427	0.7451	0.744577	20.4639	0.696733	1.64028e+08	0	0
38	2016	蜀道装备	300540.SZ	3083375	1.48724	0	2.30259	20.6262	10	0.2895	0.4075	0.938571	16.487	0.00565	8000000	0	0
38	2017	蜀道装备	300540.SZ	2397048	1.34633	0	1.94591	20.6852	11	0.3158	0.4616	0.939909	16.3668	0.354842	3859600	0	0
38	2018	蜀道装备	300540.SZ	3430422	2.7259	0	2.3979	20.7583	12	0.4699	0.8865	0.897176	16.6168	0.354349	0	0	0
38	2019	蜀道装备	300540.SZ	4358266	2.06794	0	2.70805	20.6639	13	0.3992	0.6644	0.823013	16.6764	0.346815	3741300	0	0
38	2020	蜀道装备	300540.SZ	5190945	4.07557	0		20.9085	14	0.5105	1.0428	0.819052	16.7095	0.312493	0	0	0
38	2021	蜀道装备	300540.SZ	5328066	4.50241	0		20.8829	15	0.5466	1.2058	0.805668	16.897	0.434279	0	0	0
39	2016	信捷电气	603416.SH	3533574	-7.12459	0	4.09434	20.6451	10	0.1074	0.1203	0.892837	17.086	0.051387	18072000	0	0
39	2017	信捷电气	603416.SH	4834145	-0.072529	0	4.04305	20.8435	11	0.1742	0.211	0.828194	17.5183	0.035662	19959520	0	0
39	2018	信捷电气	603416.SH	5907431	0.282359	0	3.91202	20.9109	12	0.1212	0.1379	0.832485	17.6159	0.095994	21084000	0	0
39	2019	信捷电气	603416.SH	6496915	-1.2125	0	4.2485	21.1035	13	0.1775	0.2159	0.768895	17.8234	0.055874	22489600	0	0
39	2020	信捷电气	603416.SH	11346112	-0.041954	0	4.31749	21.5193	14	0.3178	0.4658	0.748075	18.1628	0.360314	39356800	0	0
39	2021	信捷电气	603416.SH	13001114	0.314707	0		21.5997	15	0.2603	0.3518	0.749099	18.4992	0.143969	36545600	0	0
40	2016	长川科技	300604.SZ	1241464				19.4381	10	0.1903	0.2351	0.90815	17.033			0	0
40	2017	长川科技	300604.SZ	1797723	-3.37509	0	3.73767	20.1062	11	0.2228	0.2867	0.88426	17.4229	0.094305	11703900	0	0
40	2018	长川科技	300604.SZ	2161466	1.41339	0	4.43082	20.3352	12	0.3064	0.4417	0.702699	17.938	0.528298	1.49122e+07	0	0
40	2019	长川科技	300604.SZ	3988754	2.99554	0	4.09434	21.0018	13	0.2457	0.3258	0.645642	18.4881	0.388233	0	0	0
40	2020	长川科技	300604.SZ	8038332	1.50323	0	3.55535	21.3474	14	0.3175	0.4652	0.723816	19.0736	0.389204	3.13791e+07	0	0
40	2021	长川科技	300604.SZ	15115206	3.13438	0	5.50939	21.9228	15	0.3	0.4285	0.763155	19.6822	0.443733	6.04329e+07	0	0
41	2016	威唐工业	300707.SZ	3171984				19.8046	10	0.336	0.5059	0.582095	16.1013			0	0
41	2017	威唐工业	300707.SZ	4367972	-3.83921	0	2.77259	20.4976	11	0.2475	0.3289	0.7307	16.3511	0.004885	8646000	0	0
41	2018	威唐工业	300707.SZ	5085959	-0.359127	0	3.17805	20.5329	12	0.2299	0.2985	0.656542	16.7822	0.395768	15720000	0	0
41	2019	威唐工业	300707.SZ	4030409	0.653634	0	3.17805	20.5965	13	0.2535	0.3396	0.643973	16.8108	0.315551	6288000	0	0
41	2020	威唐工业	300707.SZ	5540211	1.22859	0	3.63759	20.9108	14	0.3998	0.6661	0.695905	16.8305	0.283688	4711875	0	0
41	2021	威唐工业	300707.SZ	7210959	2.21298	0	4.65396	20.9615	15	0.3918	0.6442	0.616396	17.2773	0.318376	6.28105e+06	0	0
42	2016	中国重工	601989.SH	521000000	2.51668	0	3.63759	25.9397	10	0.6874	2.199	0.683234	21.8267	0.632534	0	1	1
42	2017	中国重工	601989.SH	388000000	1.33131	0	3.93183	25.9986	11	0.5735	1.3445	0.708012	21.8463	0.629987	2.09879e+08	1	1
42	2018	中国重工	601989.SH	445000000	0.844962	0	3.91202	25.9501	12	0.5478	1.2112	0.70881	21.8651	0.650179	2.05918e+08	1	1
42	2019	中国重工	601989.SH	381000000	2.03217	0	4.00733	25.9308	13	0.5273	1.1154	0.680667	21.7976	0.669937	0	1	1
42	2020	中国重工	601989.SH	349000000	1.74824	0	3.7612	25.8731	14	0.5003	1.0012	0.663339	21.7366	0.646536	0	1	1
42	2021	中国重工	601989.SH	396000000	2.22115	0	4.96284	25.917	15	0.5221	1.0923	0.68418	21.7373	0.63457	6.84061e+07	1	1
43	2016	艾德生物	300685.SZ	2523700				19.6828	10	0.1285	0.1474	0.582562	17.7137			0	0
43	2017	艾德生物	300685.SZ	3302673	-4.05856	0	2.83321	20.3592	11	0.0657	0.0703	0.733058	17.744	0.114662	19200000	0	0
43	2018	艾德生物	300685.SZ	4391048	0.368346	0	3.58352	20.5233	12	0.0757	0.0819	0.690014	18.1765	0.620109	25920000	0	0
43	2019	艾德生物	300685.SZ	5783726	-1.03276	0	2.83321	20.769	13	0.1382	0.1604	0.761778	18.3562	0.553921	36801500	0	0
43	2020	艾德生物	300685.SZ	7285141	-0.331422	0	2.94444	20.9802	14	0.1272	0.1457	0.780235	18.5614	0.651691	55452000	0	0
43	2021	艾德生物	300685.SZ	9172651	0.922254	0	4.43082	21.1419	15	0.0989	0.1097	0.786917	18.8661	0.732858	50996175	0	0
44	2016	东宏股份	603856.SH	11232390				20.8753	10	0.2707	0.3711	0.687713	17.1546			0	0
44	2017	东宏股份	603856.SH	15044071	1.59861	0	2.94444	21.2691	11	0.1698	0.2045	0.801625	17.5632	0.059988	36489770	0	0
44	2018	东宏股份	603856.SH	16398015	0.064961	0	2.70805	21.358	12	0.1779	0.2164	0.771944	17.5797	0.27002	4.6411e+07	0	0
44	2019	东宏股份	603856.SH	18412604	-0.290286	0	3.09104	21.4595	13	0.1839	0.2253	0.764712	17.7933	0.161915	6.05138e+07	0	0
44	2020	东宏股份	603856.SH	23885295	0.85428	0	2.83321	21.777	14	0.3167	0.4634	0.783274	17.9404	0.573086	9.50426e+07	0	0
44	2021	东宏股份	603856.SH	22130115	2.90837	0	4.02535	21.9669	15	0.4222	0.7307	0.691643	17.7962	0.547975	39995363	0	0
45	2016	科创新源	300731.SZ	1884175				19.2977	10	0.1749	0.2119	0.890303	16.161			0	1
45	2017	科创新源	300731.SZ	2535525	-8.2351	458796	2.89037	20.1108	11	0.0985	0.1092	0.928677	16.5089	0.004883	3.05261e+07	0	1
45	2018	科创新源	300731.SZ	2856313	-0.237855	470983	3.85015	20.1818	12	0.1417	0.1651	0.718638	16.4062	0.393226	8.72174e+06	0	1
45	2019	科创新源	300731.SZ	3060753	-0.378005	470983		20.3764	13	0.2088	0.2639	0.650279	16.8106	0.495658	1.24867e+07	0	1
45	2020	科创新源	300731.SZ	3069200	0.863581	506581		20.7023	14	0.3208	0.4724	0.557948	16.9794	0.515519	1.25873e+07	0	1
45	2021	科创新源	300731.SZ	5680470	3.42082	496797	4.78749	20.6852	15	0.362	0.5674	0.537241	17.5404	0.520072	0	0	1
46	2016	易明医药	002826.SZ	4508571	-3.2505	10000	2.07944	20.2869	10	0.1407	0.1637	0.699316	15.1471	0.017658	11383200	0	0
46	2017	易明医药	002826.SZ	3797499	-1.01017	0	1.94591	20.4131	11	0.1756	0.213	0.653985	16.1937	0.298111	11383200	0	0
46	2018	易明医药	002826.SZ	4882110	-0.034803	0	1.60944	20.4461	12	0.1841	0.2256	0.612477	16.7518	0.2794	5691600	0	0
46	2019	易明医药	002826.SZ	5547720	0.311825	0	1.38629	20.5434	13	0.2193	0.281	0.479489	16.0477	0.205108	7728400	0	0
46	2020	易明医药	002826.SZ	6025988	-0.300397	0	1.38629	20.6269	14	0.2433	0.3215	0.495825	16.069	0.125435	15341520	0	0
46	2021	易明医药	002826.SZ	7276517	-0.786	0	3.46574	20.5303	15	0.1266	0.1449	0.439279	16.047	0.064472	1.9119e+07	0	0
47	2016	中国中车	601766.SH	2290000000	1.48505	0	2.99573	26.5472	10	0.6341	1.7326	0.652032	22.9938	0.778262	5.73064e+09	1	1
47	2017	中国中车	601766.SH	2100000000	1.97708	0	3.29584	26.6506	11	0.6219	1.6445	0.680946	23.0739	0.82572	4.30483e+09	1	1
47	2018	中国中车	601766.SH	2190000000	1.96145	0	3.4012	26.6025	12	0.5813	1.3885	0.636357	23.1373	0.829154	4.30483e+09	1	1
47	2019	中国中车	601766.SH	2290000000	1.9933	944000	3.3322	26.6728	13	0.5859	1.415	0.654935	23.23	0.79256	4.30483e+09	1	1
47	2020	中国中车	601766.SH	2280000000	2.78714	3033000	3.55535	26.6955	14	0.5689	1.3198	0.636442	23.3318	0.765043	5.1658e+09	1	1
47	2021	中国中车	601766.SH	2260000000	2.16148	2976000	4.48864	26.7796	15	0.5729	1.3415	0.655729	23.3039	0.756	5.1658e+09	1	1
48	2016	中船应急	300527.SZ	19616105	0.467046	0	3.09104	21.947	10	0.4737	0.9001	0.819412	18.3004	0.008875	18646810	0	0
48	2017	中船应急	300527.SZ	22055214	0.060062	0		21.8677	11	0.3702	0.5878	0.777359	18.124	0.068619	12145875	0	0
48	2018	中船应急	300527.SZ	26553859	1.69047	0	3.21888	22.1568	12	0.49	0.961	0.779326	18.2703	0.032404	2.37314e+07	0	0
48	2019	中船应急	300527.SZ	24625680	0.159279	0	2.99573	22.0951	13	0.4319	0.7604	0.739015	18.4472	0.715383	0	0	0
48	2020	中船应急	300527.SZ	18200380	1.69443	0	3.43399	22.1771	14	0.3279	0.4878	0.697358	18.4953	0.659334	2.3343e+07	0	0
48	2021	中船应急	300527.SZ	16984086	2.93309	0	3.8712	22.2035	15	0.3349	0.5036	0.730978	18.5134	0.642022	2.02438e+07	0	0
49	2016	友邦吊顶	002718.SZ	5083321	-4.77178	0	2.48491	20.87	10	0.1077	0.1207	0.720566	16.674	0.193602	43815943	0	0
49	2017	友邦吊顶	002718.SZ	6673545	-1.4204	72000	2.19722	21.0723	11	0.2018	0.2529	0.489533	16.9862	0.108745	3.50528e+07	0	0
49	2018	友邦吊顶	002718.SZ	7251935	1.72505	2000000	2.07944	21.1473	12	0.2094	0.2649	0.385356	17.3549	0.009849	2.62896e+07	0	0
49	2019	友邦吊顶	002718.SZ	7066957	1.02965	0	2.56495	21.3705	13	0.3373	0.5091	0.401439	17.31	0.138695	1.97172e+07	0	0
49	2020	友邦吊顶	002718.SZ	7570094	1.10068	0	2.63906	21.406	14	0.3302	0.4931	0.394806	17.1773	0.138509	1.70882e+07	0	0
49	2021	友邦吊顶	002718.SZ	9756512	3.13846	0	4.31749	21.2789	15	0.4445	0.8	0.372678	17.4797	0.007612	0	0	0
50	2016	福龙马	603686.SH	22164004	-1.30709	0	3.43399	21.6962	10	0.523	1.0966	0.871807	18.2005	0.334799	64002250	0	0
50	2017	福龙马	603686.SH	30802083	-2.17791	100000	3.09104	22.0741	11	0.4153	0.7103	0.855547	18.3215	0.359821	7.93068e+07	0	0
50	2018	福龙马	603686.SH	34432538	1.73736	0	3.4012	22.1421	12	0.4107	0.697	0.830229	18.3912	0.115571	7.92363e+07	0	0
50	2019	福龙马	603686.SH	42248862	0.849446	0	4.09434	22.2361	13	0.4168	0.7146	0.727533	18.7001	0.121304	8.31311e+07	0	0
50	2020	福龙马	603686.SH	54331295	-0.737166	0	4.43082	22.422	14	0.4325	0.7622	0.702552	18.6304	0.216617	1.57949e+08	0	0
50	2021	福龙马	603686.SH	57074511	1.65668	0	4.96284	22.444	15	0.4078	0.6885	0.645363	18.7057	0.15251	1.03914e+08	0	0
51	2016	日月股份	603218.SH	16001267	-1.79909	0	1.94591	22.0012	10	0.2756	0.3804	0.735655	17.9179	0.051464	60150000	0	0
51	2017	日月股份	603218.SH	18322191	-0.288422	0	3.04452	22.0365	11	0.2559	0.3439	0.740353	18.04	0.536753	80200000	0	0
51	2018	日月股份	603218.SH	23482795	-0.951707	100000	2.83321	22.1208	12	0.266	0.3623	0.73132	18.3556	0.604662	122169000	0	0
51	2019	日月股份	603218.SH	34857313	-2.19701	740000	2.56495	22.6085	13	0.4622	0.8594	0.74957	18.7226	0.545487	159404100	0	0
51	2020	日月股份	603218.SH	51072991	-1.37403	0	2.99573	23.0657	14	0.2026	0.254	0.796988	19.1123	0.285673	3.09633e+08	0	0
51	2021	日月股份	603218.SH	47068735	0.475994	250000	3.61092	23.1521	15	0.234	0.3055	0.633135	19.0307	0.301311	2.41898e+08	0	0
52	2016	小崧股份	002723.SZ	7698812	1.41859	0	2.77259	20.7712	10	0.3885	0.6353	0.428725	17.0978	0.301427	0	0	0
52	2017	小崧股份	002723.SZ	9872743	2.78896	0	2.3979	20.7645	11	0.3725	0.5937	0.425446	17.227	0.083955	0	0	0
52	2018	小崧股份	002723.SZ	8315703	3.93757	0	2.48491	20.7144	12	0.4126	0.7023	0.40554	17.2501	0.338574	0	0	0
52	2019	小崧股份	002723.SZ	9991423	3.01214	0	3.13549	20.9349	13	0.5103	1.0419	0.546961	17.2092	0.339496	7674000	0	0
52	2020	小崧股份	002723.SZ	10904175	2.93597	20000	3.4012	21.1217	14	0.5717	1.335	0.607087	17.3296	0.334437	3458844	0	0
52	2021	小崧股份	002723.SZ	13215716	3.01065	0	4.2485	21.508	15	0.4424	0.7934	0.692732	17.5663	0.327391	0	0	0
53	2016	道明光学	002632.SZ	5221128	0.149747	0	3.49651	21.1982	10	0.0954	0.1055	0.465873	17.0137	0.485575	1.77516e+07	0	0
53	2017	道明光学	002632.SZ	8077344	-0.391101	0	2.63906	21.5397	11	0.1889	0.2329	0.459789	17.318	0.463585	3.04535e+07	0	0
53	2018	道明光学	002632.SZ	11975774	-1.82938	0	3.2581	21.5521	12	0.1244	0.1421	0.474624	17.5765	0.472498	2.19247e+08	0	0
53	2019	道明光学	002632.SZ	13919541	3.66522	0	3.80666	21.7766	13	0.317	0.4641	0.548049	17.9327	0.4507	1.8738e+07	0	0
53	2020	道明光学	002632.SZ	12655400	-1.50859	0	3.63759	21.8211	14	0.3309	0.4945	0.570427	17.7743	0.475753	8.11979e+07	0	0
53	2021	道明光学	002632.SZ	12842608	0.365321	0	3.98898	22.0032	15	0.424	0.7363	0.646306	18.0748	0.434797	3.123e+07	0	0
54	2016	金马游乐	300756.SZ	4892365				20.6287	10	0.6466	1.8294	0.745706	18.3226			0	0
54	2017	金马游乐	300756.SZ	4982596				20.734	11	0.5792	1.3765	0.769022	18.0092	0.005198		0	0
54	2018	金马游乐	300756.SZ	5205175	-4.28148	0	3.04452	21.2545	12	0.4269	0.7448	0.863663	18.0826	0.005198	32000000	0	0
54	2019	金马游乐	300756.SZ	6252611	0.440124	0	3.17805	21.2551	13	0.3793	0.611	0.841738	18.6532	0.00979	23323840	0	0
54	2020	金马游乐	300756.SZ	3829517	0.917287	0	3.46574	21.3164	14	0.4337	0.7657	0.81419	17.84	0.088638	0	0	0
54	2021	金马游乐	300756.SZ	5037783	2.12047	0	4.93447	21.3136	15	0.4163	0.7132	0.736821	18.4156	0.012317	4.57219e+06	0	0
55	2016	周大生	002867.SZ					21.587	10	0.3204	0.4714	0.914349				0	1
55	2017	周大生	002867.SZ	38284010	-5.38226	0	3.66356	22.2005	11	0.2281	0.2955	0.886313	15.628	0.146516	286710000	0	1
55	2018	周大生	002867.SZ	47962390	-1.66702	0	4.14313	22.4961	12	0.3259	0.4835	0.752141	16.0765	0.716943	315496675	0	1
55	2019	周大生	002867.SZ	55466938	-1.83492	0	4.09434	22.5019	13	0.199	0.2485	0.702736	16.4042	0.58458	3.28907e+08	0	1
55	2020	周大生	002867.SZ	50489468	-2.75614	0	4.40672	22.6187	14	0.1901	0.2348	0.715	16.351	0.843102	4.38489e+08	0	1
55	2021	周大生	002867.SZ	91437338	-2.16506	0	4.90527	22.6715	15	0.1737	0.2103	0.749326	16.434	0.78809	8.76979e+08	0	1
56	2016	盛弘股份	300693.SZ	4467531				19.9496	10	0.4538	0.831	0.959407	17.5272			0	1
56	2017	盛弘股份	300693.SZ	4511951	-2.92017	955677	3.17805	20.5023	11	0.2706	0.3711	0.962441	17.5714	0.000919	2.73701e+07	0	1
56	2018	盛弘股份	300693.SZ	5313965	0.771517	220000	3.3673	20.6042	12	0.3131	0.4558	0.927738	17.693	0.095119	1.3685e+07	0	1
56	2019	盛弘股份	300693.SZ	6360828	-0.564466	0	2.48491	20.7969	13	0.3848	0.6255	0.86917	17.9703	0.07301	1.3685e+07	0	1
56	2020	盛弘股份	300693.SZ	7714523	0.698761	0	2.70805	20.9399	14	0.3923	0.6454	0.776383	18.2023	0.130031	2.18961e+07	0	1
56	2021	盛弘股份	300693.SZ	10213938	2.21386	0	5.00395	21.1343	15	0.4389	0.7822	0.717679	18.5471	0.123776	2.46331e+07	0	1
57	2016	道氏技术	300409.SZ	8030969	0.890716	30000	2.3979	21.3249	10	0.332	0.4969	0.631467	17.8462	0.247571	25800000	0	0
57	2017	道氏技术	300409.SZ	16948553	2.03931	1000	2.83321	22.0348	11	0.5004	1.0016	0.66993	18.2247	0.142396	47300000	0	0
57	2018	道氏技术	300409.SZ	35424970	-0.107686	2100000	3.04452	22.3696	12	0.5518	1.2311	0.637251	18.9133	0.098098	6.72616e+07	0	0
57	2019	道氏技术	300409.SZ	29889409	0.190787	0	2.3979	22.215	13	0.4436	0.7973	0.499008	18.7215	0.12477	4.59989e+07	0	0
57	2020	道氏技术	300409.SZ	33179294	1.46248	1.87429e+06	3.04452	22.2991	14	0.4852	0.9424	0.536918	18.8522	0.065811	2.30003e+07	0	0
57	2021	道氏技术	300409.SZ	65728987	1.42182	0	4.49981	22.8015	15	0.4225	0.7316	0.624481	19.3281	0.167155	2.89415e+07	0	0
58	2016	红蜻蜓	603116.SH	28744733	0.08162	228450	3.7612	22.2029	10	0.2716	0.3729	0.737238	17.5727	0.000215	102200000	0	0
58	2017	红蜻蜓	603116.SH	32350035	-0.217634	0	3.17805	22.2582	11	0.2499	0.3332	0.738427	17.6214	0.002504	166880000	0	0
58	2018	红蜻蜓	603116.SH	30425654	-0.126454	43500	3.2581	22.2612	12	0.2398	0.3154	0.748092	17.6945	0.440476	105360300	0	0
58	2019	红蜻蜓	603116.SH	29710509	-0.131057	27000	3.93183	22.2595	13	0.2585	0.3485	0.747941	17.6125	0.470167	103716144	0	0
58	2020	红蜻蜓	603116.SH	25954844	-0.484491	0	3.91202	22.3094	14	0.2767	0.3825	0.759285	17.4571	0.470149	155574216	0	0
58	2021	红蜻蜓	603116.SH	25156639	-0.259797	4058	4.38203	22.2383	15	0.2458	0.3259	0.69505	17.4853	0.456455	144050200	0	0
59	2016	清源股份	603628.SH	7015032		150000	2.70805	20.9205	10	0.5278	1.1178	0.837773	16.4911			0	0
59	2017	清源股份	603628.SH	7829881	3.36293	130000	2.77259	21.5779	11	0.5884	1.4293	0.691296	16.6482	0.000479	9856800	0	0
59	2018	清源股份	603628.SH	9634654	2.30173	0	2.63906	21.7259	12	0.6355	1.7433	0.668191	16.312	0.227759	5476000	0	0
59	2019	清源股份	603628.SH	12472316	2.48156	0	3.78419	21.6219	13	0.616	1.6039	0.629336	16.4252	0.18669	0	0	0
59	2020	清源股份	603628.SH	8979213	1.4069	0	3.46574	21.411	14	0.5172	1.0714	0.539423	16.1759	0.222987	13690000	0	0
59	2021	清源股份	603628.SH	10187934	2.84361	0	4.7362	21.4429	15	0.5134	1.055	0.535022	16.9022	0.235805	9583000	0	0
60	2016	汇洁股份	002763.SZ	20467756	-1.86263	0	3.04452	21.4052	10	0.1628	0.1945	0.648503	17.8675	0.051847	86400000	0	1
60	2017	汇洁股份	002763.SZ	21329499	-3.8243	0	3.61092	21.5115	11	0.1773	0.2156	0.696362	17.9472	0.022862	116640000	0	1
60	2018	汇洁股份	002763.SZ	23707579	-2.55847	0	3.4012	21.6097	12	0.2333	0.3043	0.667081	16.6388	0.036901	174960000	0	1
60	2019	汇洁股份	002763.SZ	25862535	-2.01509	0	3.13549	21.6436	13	0.2326	0.3031	0.68005	16.8198	0.003269	164690000	0	1
60	2020	汇洁股份	002763.SZ	23615838	-4.85999	0	3.4012	21.6836	14	0.2075	0.2619	0.699421	16.9972	0.007936	411285000	0	1
60	2021	汇洁股份	002763.SZ	27395989	-0.649242	0	4.15888	21.6798	15	0.2363	0.3093	0.697433	17.4111	0.081443	0	0	1
61	2016	新日股份	603787.SH	20551188				21.0585	10	0.6189	1.6238	0.706157	18.407			0	0
61	2017	新日股份	603787.SH	26940977	-0.332059	411667	4.75359	21.3712	11	0.5403	1.1751	0.781312	18.5584	0.022162	24480000	0	0
61	2018	新日股份	603787.SH	30526211	-0.604485	0	4.67283	21.3649	12	0.5032	1.0131	0.703238	18.937	0.027381	51000000	0	0
61	2019	新日股份	603787.SH	30540653	0.968057	0	4.70953	21.3223	13	0.4701	0.887	0.668298	18.9247	0.000295	24480000	0	0
61	2020	新日股份	603787.SH	50624427	-0.426086	0	4.85203	21.8958	14	0.6766	2.0921	0.768586	19.1962	0.154941	51000000	0	0
61	2021	新日股份	603787.SH	42818654	2.27648	0	5.58725	21.7608	15	0.6443	1.811	0.649617	18.9232	0.132848	10200000	0	0
62	2016	阳光电源	300274.SZ	59988614	-0.421353	0	2.89037	23.1792	10	0.4884	0.9546	0.802132	19.3844	0.27734	2.10478e+08	0	0
62	2017	阳光电源	300274.SZ	88950058	1.50511	1000000	3.2581	23.5112	11	0.5678	1.3135	0.810683	19.6798	0.443414	1.15559e+08	0	0
62	2018	阳光电源	300274.SZ	104000000	2.00379	0	3.43399	23.6406	12	0.5785	1.3724	0.782204	19.9941	0.396423	8.71329e+07	0	0
62	2019	阳光电源	300274.SZ	130000000	1.01103	0	2.83321	23.8509	13	0.6163	1.6065	0.807625	20.2705	0.368055	1.01996e+08	0	0
62	2020	阳光电源	300274.SZ	193000000	2.03607	0	2.89037	24.0556	14	0.612	1.5774	0.830379	20.508	0.370428	204013159	0	0
62	2021	阳光电源	300274.SZ	241000000	4.48152	0	4.44265	24.4807	15	0.6101	1.5647	0.84751	20.8729	0.505768	1.6409e+08	0	0
63	2016	白银有色	601212.SH	557000000		16400	2.89037	24.517	10	0.684	2.1641	0.535734	20.1679			0	0
63	2017	白银有色	601212.SH	566000000	3.63474	0	3.7612	24.5731	11	0.7056	2.3973	0.463813	20.1341	0.016361	7.67026e+07	0	0
63	2018	白银有色	601212.SH	621000000	2.71146	60000	3.4012	24.5453	12	0.7199	2.5703	0.472416	20.1851	0.634434	0	0	0
63	2019	白银有色	601212.SH	616000000	2.82962	0	3.4012	24.6059	13	0.6579	1.9234	0.449824	20.2184	0.513757	1.77715e+07	0	0
63	2020	白银有色	601212.SH	616000000	2.91724	672679	2.77259	24.5627	14	0.6183	1.6199	0.486345	20.2587	0.770352	2.22143e+07	0	0
63	2021	白银有色	601212.SH	720000000	3.19916	0	4.35671	24.5443	15	0.6323	1.7197	0.551036	20.3537	0.76127	2.51762e+07	0	0
64	2016	再升科技	603601.SH	3199160	-4.38261	1350000	3.55535	21.0256	10	0.1794	0.2186	0.618181	16.7083	0.349118	193075630	1	0
64	2017	再升科技	603601.SH	6387546	-0.012377	5000	3.66356	21.4517	11	0.4177	0.7173	0.48102	16.5453	0.334656	6.17842e+07	1	0
64	2018	再升科技	603601.SH	10831362	1.25051	0	3.3322	21.5496	12	0.411	0.6978	0.464715	17.517	0.254825	8.10927e+07	1	0
64	2019	再升科技	603601.SH	12524867	0.334695	0	3.55535	21.6186	13	0.4015	0.671	0.452134	17.9725	0.301059	7.02816e+07	1	0
64	2020	再升科技	603601.SH	18830869	0.243917	0	3.71357	21.7321	14	0.3078	0.4448	0.486218	18.1273	0.266745	1.07849e+08	1	0
64	2021	再升科技	603601.SH	16191176	1.50924	0	4.54329	21.7988	15	0.3072	0.4435	0.451963	18.3984	0.32908	7.61283e+07	1	0
65	2016	润泽科技	300442.SZ	5754962	2.28597	0	2.83321	21.0736	10	0.3079	0.4449	0.607038	17.1507	0.40458	1500000	1	1
65	2017	润泽科技	300442.SZ	6942144	2.29685	30000	2.63906	21.2334	11	0.4048	0.68	0.580497	17.4037	0.326323	1800000	1	1
65	2018	润泽科技	300442.SZ	5796725	3.69815	0	2.3979	21.1344	12	0.5223	1.0935	0.654009	17.308	0.418884	0	1	1
65	2019	润泽科技	300442.SZ	6397577	3.95184	0	1.79176	21.157	13	0.5291	1.1235	0.671209	17.0751	0.327807	2700000	1	1
65	2020	润泽科技	300442.SZ	4593500	4.54077	0	1.60944	21.0241	14	0.6407	1.7829	0.654556	17.6327	0.334135	0	1	1
65	2021	润泽科技	300442.SZ	6917128	4.68264	0	2.77259	20.9869	15	0.636	1.7473	0.65387	17.2928	0.333133	0	1	1
66	2016	汇得科技	603192.SH	11735058				20.7751	10	0.5643	1.2949	0.90154	17.8278			1	1
66	2017	汇得科技	603192.SH	14268218				20.8353	11	0.5261	1.11	0.869735	17.946	0.011305		1	1
66	2018	汇得科技	603192.SH	15931887	-4.45623	0	3.21888	21.2146	12	0.3167	0.4635	0.877219	18.0141	0.011305	3.73333e+07	1	1
66	2019	汇得科技	603192.SH	14405678	-0.455073	0	2.99573	21.2591	13	0.2932	0.4148	0.809522	17.9625	0.013567	3.968e+07	1	1
66	2020	汇得科技	603192.SH	14984231	-0.096781	0	2.70805	21.4232	14	0.3587	0.5594	0.760602	18.0464	9.4e-05	3.84e+07	1	1
66	2021	汇得科技	603192.SH	31956613	0.7874	500000	4.43082	21.6651	15	0.4669	0.876	0.792016	18.544	0.592705	3.57333e+07	1	1
67	2016	赛腾股份	603283.SH	4032166				19.9561	10	0.3078	0.4448	0.690416	17.7153			0	0
67	2017	赛腾股份	603283.SH	6833478	-7.26376	0	3.98898	20.7339	11	0.3732	0.5954	0.833641	18.0897	0.052443	28800000	0	0
67	2018	赛腾股份	603283.SH	9042695	1.3508	0	3.97029	21.0408	12	0.4528	0.8275	0.650575	18.4493	0.012364	50456809	0	0
67	2019	赛腾股份	603283.SH	12051244	-0.575276	0	4.2485	21.4604	13	0.5067	1.0273	0.552486	18.6925	0.155466	9.86106e+07	0	0
67	2020	赛腾股份	603283.SH	20277142	4.47015	0	4.31749	21.9254	14	0.6181	1.6187	0.664257	19.02	0.108255	1.16509e+08	0	0
67	2021	赛腾股份	603283.SH	23179085	1.88849	5880	5.273	22.0404	15	0.6186	1.6218	0.685763	19.3318	0.055088	6.00373e+07	0	0
68	2016	法兰泰克	603966.SH	5416035		0	3.68888	20.4673	10	0.3336	0.5006	0.730208	17.1688			0	0
68	2017	法兰泰克	603966.SH	6363605	-1.0154	0	3.7612	20.8579	11	0.2819	0.3925	0.77539	17.2451	0.001122	12800000	0	0
68	2018	法兰泰克	603966.SH	7636555	-0.150654	0	3.21888	21.3328	12	0.5202	1.0842	0.629595	17.0926	0.169596	16878368	0	0
68	2019	法兰泰克	603966.SH	11071299	0.79011	0	3.71357	21.6214	13	0.5761	1.3589	0.642905	17.4138	0.025733	21097960	0	0
68	2020	法兰泰克	603966.SH	12609181	1.49932	0	3.29584	21.7645	14	0.5871	1.4217	0.658287	18.1367	0.133691	63293880	0	0
68	2021	法兰泰克	603966.SH	15889482	1.94772	0	4.68213	21.8455	15	0.5777	1.3682	0.68666	18.439	0.133564	66071456	0	0
69	2016	捷佳伟创	300724.SZ	8319430				21.4772	10	0.6622	1.9601	0.877627	17.4688			0	1
69	2017	捷佳伟创	300724.SZ	12432055				21.6619	11	0.6348	1.7382	0.881473	18.1292	0.537299		0	1
69	2018	捷佳伟创	300724.SZ	14916491	1.69283	0	3.91202	22.2148	12	0.4988	0.9951	0.923869	18.1531	0.537299	57600000	0	1
69	2019	捷佳伟创	300724.SZ	25266532	3.56941	0	3.91202	22.5168	13	0.5748	1.3519	0.923853	18.624	0.617304	57600000	0	1
69	2020	捷佳伟创	300724.SZ	40424488	3.49597	0	3.17805	22.9515	14	0.6731	2.0588	0.936372	19.0689	0.616792	57819600	0	1
69	2021	捷佳伟创	300724.SZ	50491618	1.15811	0	4.81218	23.2714	15	0.5147	1.0606	0.911539	19.287	0.260854	6.269e+07	0	1
70	2016	隆鑫通用	603766.SH	84847384	-1.56668	0	3.85015	23.0134	10	0.3384	0.5115	0.48568	19.3682	0.635619	422303206	1	0
70	2017	隆鑫通用	603766.SH	106000000	-1.19513	0	4.51086	23.1551	11	0.3649	0.5746	0.450427	19.5414	0.581801	6.97316e+08	1	0
70	2018	隆鑫通用	603766.SH	112000000	-0.235169	0	3.97029	23.2067	12	0.4112	0.6983	0.463741	19.6415	0.594172	1.43748e+08	1	0
70	2019	隆鑫通用	603766.SH	107000000	0.497586	0	3.4012	23.2983	13	0.4266	0.744	0.520561	19.7593	0.583388	205354185	1	0
70	2020	隆鑫通用	603766.SH	104000000	0.822965	0	3.63759	23.2979	14	0.4244	0.7373	0.594688	19.7344	0.552196	164283348	1	0
70	2021	隆鑫通用	603766.SH	131000000	0.867028	0	5.34711	23.3048	15	0.4127	0.7028	0.601374	19.8721	0.536769	123212511	1	0
71	2016	拓斯达	300607.SZ	4332800		0	4.52179	20.1686	10	0.4134	0.7047	0.821588	16.8207			0	0
71	2017	拓斯达	300607.SZ	7637779	1.05677	0	4.75359	20.8757	11	0.3412	0.5178	0.784256	17.5873	0.383775	2.60884e+07	0	0
71	2018	拓斯达	300607.SZ	11985560	-0.873951	0	4.82028	21.2586	12	0.4656	0.8714	0.745157	18.0344	0.21121	3.87092e+07	0	0
71	2019	拓斯达	300607.SZ	16606560	-0.585272	0	4.99043	21.7046	13	0.3719	0.5921	0.832955	18.0628	0.199003	5.1777e+07	0	0
71	2020	拓斯达	300607.SZ	27561194	-2.9971	0	5.48894	22.1169	14	0.4648	0.8683	0.85752	18.8949	0.108403	9.36913e+07	0	0
71	2021	拓斯达	300607.SZ	32942365	3.52497	0	6.74759	22.5605	15	0.6395	1.7741	0.841396	18.7689	0.075402	10661609	0	0
72	2016	赛力斯	601127.SH	162000000	1.03239	480000	2.77259	23.7107	11	0.7694	3.3371	0.640907	19.978	0.098672	267750000	1	0
72	2017	赛力斯	601127.SH	219000000	1.81588	1360000	4.27667	23.8893	12	0.7544	3.0717	0.603775	20.5148	0.269913	218208000	1	0
72	2018	赛力斯	601127.SH	202000000	2.15263	0	3.91202	24.0028	13	0.7292	2.6924	0.495228	21.2315	0.388222	7.56123e+07	1	0
72	2019	赛力斯	601127.SH	181000000	3.52808	0	3.61092	24.1223	14	0.7376	2.8116	0.45997	21.5143	0.7596	3.75978e+07	1	0
72	2020	赛力斯	601127.SH	143000000	3.95155	4108900	3.52636	23.9916	15	0.7861	3.6748	0.36933	21.3225	0.699673	0	1	0
72	2021	赛力斯	601127.SH	167000000	4.96316	381549	4.84419	24.1897	16	0.7586	3.1432	0.458019	21.3904	0.671535	0	1	0
73	2016	云意电气	300304.SZ	5358693	-0.978547	0	4.49981	21.4382	11	0.1805	0.2202	0.696902	17.4401	0.603659	2.26829e+07	0	0
73	2017	云意电气	300304.SZ	6413487	0.678964	0	4.91998	21.4519	12	0.1286	0.1476	0.654528	17.6713	0.5083	2.61687e+07	0	0
73	2018	云意电气	300304.SZ	6584329	-1.11891	0	4.40672	21.5221	13	0.1243	0.142	0.674451	17.8624	0.469104	2.62573e+07	0	0
73	2019	云意电气	300304.SZ	7142540	-0.932404	0	4.09434	21.7033	14	0.2255	0.2911	0.728494	18.1867	0.469097	2.59811e+07	0	0
73	2020	云意电气	300304.SZ	8394975	0.160289	0	3.55535	21.7878	15	0.2272	0.294	0.67447	18.2306	0.471495	3.03113e+07	0	0
73	2021	云意电气	300304.SZ	10993332	0.105223	0	4.75359	21.8618	16	0.2058	0.2592	0.718152	18.4746	0.466771	3.46414e+07	0	0
74	2016	禾望电气	603063.SH	8078042				21.3166	11	0.2301	0.2989	0.943224	18.2598			0	1
74	2017	禾望电气	603063.SH	8780863	-1.79867	0	3.29584	21.7585	12	0.1531	0.1807	0.958845	18.4871	0.022661	58800000	0	1
74	2018	禾望电气	603063.SH	11808703	0.230869	0	3.71357	22.0211	13	0.329	0.4903	0.829438	18.6067	0.072715	6300000	0	1
74	2019	禾望电气	603063.SH	17869557	1.60494	0	3.49651	22.1688	14	0.3948	0.6523	0.80246	18.8387	0.089463	6894240	0	1
74	2020	禾望电气	603063.SH	23396842	1.71079	0	3.46574	22.1696	15	0.3412	0.5179	0.796481	18.7894	0.235387	2.68129e+07	0	1
74	2021	禾望电气	603063.SH	21050800	3.15605	0	4.46591	22.3762	16	0.3941	0.6504	0.686494	18.9942	0.378803	30562210	0	1
75	2016	圣龙股份	603178.SH	12531156				21.1421	11	0.7117	2.4682	0.39503	18.142			0	0
75	2017	圣龙股份	603178.SH	15758499	1.50784	0	3.13549	21.4678	12	0.5887	1.4311	0.465023	18.4307	0.000298	30502200	0	0
75	2018	圣龙股份	603178.SH	13108719	1.7208	0	3.43399	21.4634	13	0.5766	1.3617	0.364059	18.3347	0.000141	12192600	0	0
75	2019	圣龙股份	603178.SH	12201446	2.71889	0	3.2581	21.3789	14	0.6732	2.0599	0.395286	18.1038	0.350902	0	0	0
75	2020	圣龙股份	603178.SH	12208445	2.54548	0	3.49651	21.3483	15	0.6394	1.7734	0.381865	17.8015	0.701662	17096815	0	0
75	2021	圣龙股份	603178.SH	14991070	1.39419	0	4.7362	21.4501	16	0.4207	0.7262	0.44841	18.0978	0.806468	3.19156e+07	0	0
76	2016	好莱客	603898.SH	14336910	-3.50033	0	3.13549	21.1756	11	0.2629	0.3568	0.56298	17.7051	0.385307	76174600	0	1
76	2017	好莱客	603898.SH	18641961	-3.86515	0	3.73767	21.6453	12	0.1812	0.2213	0.636335	18.1543	0.280691	1.03707e+08	0	1
76	2018	好莱客	603898.SH	21326987	-2.65661	0	3.8712	21.7802	13	0.1972	0.2456	0.504116	18.4647	0.270402	1.18749e+08	0	1
76	2019	好莱客	603898.SH	22252080	-1.80542	0	3.85015	22.0341	14	0.3062	0.4414	0.479908	18.5334	0.107812	1.13004e+08	0	1
76	2020	好莱客	603898.SH	21839926	0.473138	0	3.66356	22.3652	15	0.4488	0.8143	0.452239	18.4532	0.133311	4.29562e+07	0	1
76	2021	好莱客	603898.SH	33694062	1.79513	0	4.34381	22.4213	16	0.4861	0.946	0.472485	18.9159	0.06314	2.05443e+07	0	1
77	2016	正丹股份	300641.SZ	9876067				20.5619	11	0.3621	0.5676	0.708272	17.2995			0	0
77	2017	正丹股份	300641.SZ	11697070	-4.14554	0	2.48491	21.1604	12	0.1533	0.1811	0.749947	17.4159	0.000197	46080000	0	0
77	2018	正丹股份	300641.SZ	12079809	-0.286319	180000	2.77259	21.1948	13	0.1857	0.228	0.62574	17.5569	0.412138	19584000	0	0
77	2019	正丹股份	300641.SZ	13085553	1.64384	0	2.19722	21.2481	14	0.2156	0.2749	0.603927	17.6283	0.364676	9792000	0	0
77	2020	正丹股份	300641.SZ	13187608	0.425141	0	2.77259	21.2397	15	0.1892	0.2333	0.600484	17.6303	0.688993	9792000	0	0
77	2021	正丹股份	300641.SZ	17619184	-0.18276	0	4.00733	21.5392	16	0.3345	0.5027	0.680468	17.7898	0.631455	2.44801e+07	0	0
78	2016	康隆达	603665.SH	7150639				20.4752	11	0.5121	1.0496	0.425368	16.949			0	0
78	2017	康隆达	603665.SH	7665792	-0.755055	0	1.38629	20.8599	12	0.1831	0.2241	0.602728	17.0935	0.007803	15000000	0	0
78	2018	康隆达	603665.SH	9042465	-0.055508	0	1.94591	21.0116	13	0.2434	0.3216	0.516358	17.2264	0.393691	20000000	0	0
78	2019	康隆达	603665.SH	9873502	-2.06117	0	3.09104	21.0826	14	0.2716	0.3729	0.494059	17.3023	0.334575	150000000	0	0
78	2020	康隆达	603665.SH	10742682	4.81286	0	3.2581	21.5112	15	0.4914	0.966	0.58879	17.4339	0.493668	0	0	0
78	2021	康隆达	603665.SH	10524568	4.50916	0	4.26268	21.5437	16	0.6547	1.8962	0.3915	17.6161	0.447504	0	0	0
79	2016	药石科技	300725.SZ	1883034				19.5165	11	0.1504	0.1771	0.637501	16.6071			0	0
79	2017	药石科技	300725.SZ	2732779	-2.50989	0	#VALUE!	20.1566	12	0.1124	0.1267	0.759599	17.0236	0.000545	1.46667e+07	0	0
79	2018	药石科技	300725.SZ	4784271	-1.77507	0	#VALUE!	20.4504	13	0.2121	0.2692	0.668887	17.6076	0.399388	2.2e+07	0	0
79	2019	药石科技	300725.SZ	6624044	1.88707	0	#VALUE!	20.752	14	0.2801	0.3891	0.52132	18.0528	0.400476	2.17184e+07	0	0
79	2020	药石科技	300725.SZ	10228008	-2.03255	0	#VALUE!	21.6092	15	0.2188	0.28	0.772369	18.3256	0.451908	1.53615e+07	0	0
79	2021	药石科技	300725.SZ	12015168	2.05034	0	#VALUE!	21.978	16	0.2507	0.3346	0.514413	18.5519	0.404738	1.997e+07	0	0
80	2016	金禾实业	002597.SZ	37526571	-2.5023	600000	2.48491	22.1801	11	0.383	0.6207	0.560292	18.1337	0.642605	2.25728e+08	0	0
80	2017	金禾实业	002597.SZ	44782806	-2.97801	0	2.19722	22.4591	12	0.3921	0.6451	0.703503	18.5994	0.520697	3.38542e+08	0	0
80	2018	金禾实业	002597.SZ	41351328	-2.62191	0	2.77259	22.4628	13	0.3117	0.4528	0.674404	18.6295	0.525787	2.01157e+08	0	0
80	2019	金禾实业	002597.SZ	39720793	-2.01951	0	3.17805	22.5396	14	0.2711	0.372	0.650546	18.7329	0.624687	3.01737e+08	0	0
80	2020	金禾实业	002597.SZ	36708525	-0.839623	0	3.17805	22.6689	15	0.2931	0.4146	0.586214	18.6064	0.64408	2.52406e+08	0	0
80	2021	金禾实业	002597.SZ	58425370	-0.603259	0	4.33073	22.9034	16	0.3398	0.5147	0.620938	19.0243	0.659628	3.64594e+08	0	0
81	2016	爱司凯	300521.SZ	1852762	-0.633416	0	2.07944	20.0612	11	0.0974	0.1079	0.867072	16.6294	0.105125	0	0	1
81	2017	爱司凯	300521.SZ	1801295	0.036832	0	3.43399	20.1184	12	0.0951	0.1051	0.782257	16.7826	0.852531	21600000	0	1
81	2018	爱司凯	300521.SZ	1738899	-0.322226	0	3.17805	20.1856	13	0.1151	0.1301	0.630016	17.0647	0.305486	5040000	0	1
81	2019	爱司凯	300521.SZ	1648712	1.4522	0	2.70805	20.1943	14	0.1056	0.1181	0.538782	17.0925	0.517174	720000	0	1
81	2020	爱司凯	300521.SZ	1364696	1.93767	0	2.56495	20.2119	15	0.1428	0.1665	0.489577	16.9766	0.507626	0	0	1
81	2021	爱司凯	300521.SZ	1533557	1.32186	0	4.43082	20.2142	16	0.1364	0.158	0.511645	16.8942	0.487916	0	0	1
82	2016	晶盛机电	300316.SZ	10914021	-0.936028	0	4.41884	22.1418	11	0.1659	0.1989	0.733788	18.1685	0.714194	98507550	0	0
82	2017	晶盛机电	300316.SZ	19480029	2.81821	0	4.59512	22.5177	12	0.385	0.6261	0.783335	18.9202	0.704354	98492608	0	0
82	2018	晶盛机电	300316.SZ	25368520	2.06437	0	4.38203	22.5694	13	0.3322	0.4974	0.698784	19.0245	0.712835	1.28463e+08	0	0
82	2019	晶盛机电	300316.SZ	31108529	1.24436	0	4.12713	22.7854	14	0.4001	0.6671	0.7218	19.0414	0.660887	1.28449e+08	0	0
82	2020	晶盛机电	300316.SZ	38114500	1.81083	0	4.34381	23.0745	15	0.4998	0.9991	0.758436	19.2412	0.659797	1.73568e+08	0	0
82	2021	晶盛机电	300316.SZ	59625355	2.3139	0	5.09375	23.5496	16	0.5785	1.3725	0.78124	19.6836	0.742198	3.60213e+08	0	0
83	2016	昊志机电	300503.SZ	3309931	0.620428	0	3.61092	20.5763	11	0.2051	0.2581	0.703475	17.1311	0.088096	23333132	0	1
83	2017	昊志机电	300503.SZ	4455550	1.74738	0	4.06044	20.8795	12	0.3277	0.4874	0.629514	17.6132	0.168929	13949155	0	1
83	2018	昊志机电	300503.SZ	4616934	1.99498	0	4.2485	21.1051	13	0.4324	0.7618	0.57812	17.9079	0.090207	9.03731e+06	0	1
83	2019	昊志机电	300503.SZ	3516091	2.92012	30000	4.20469	21.3139	14	0.4859	0.9451	0.568788	17.8085	0.154161	0	0	1
83	2020	昊志机电	300503.SZ	8744335	1.78463	0	4.14313	21.4393	15	0.5095	1.0389	0.465514	18.0671	0.208423	1.30635e+07	0	1
83	2021	昊志机电	300503.SZ	11396781	1.74287	0	5.72359	21.6764	16	0.4821	0.931	0.521684	18.3106	0.128426	2.23433e+07	0	1
84	2016	国泰集团	603977.SH	4718004	-3.76357	0	2.63906	20.9081	11	0.1702	0.2051	0.409209	16.8067	0.00794	110540000	0	0
84	2017	国泰集团	603977.SH	5656589	0.55217	0	3.29584	21.0077	12	0.2566	0.3452	0.297968	16.9953	0.395715	22108000	0	0
84	2018	国泰集团	603977.SH	8689077	-1.21065	0	3.09104	21.7289	13	0.2705	0.3708	0.357961	17.7021	0.48604	39123398	0	0
84	2019	国泰集团	603977.SH	14380721	0.724966	0	3.29584	21.9039	14	0.3094	0.4481	0.313365	18.132	0.69571	4.69481e+07	0	0
84	2020	国泰集团	603977.SH	17055634	0.319795	0	4.15888	22.0373	15	0.3	0.4285	0.33898	18.3178	0.61316	5.51582e+07	0	0
84	2021	国泰集团	603977.SH	19869090	0.445385	0	5.71043	22.1993	16	0.2987	0.4259	0.368853	18.461	0.653618	7.58215e+07	0	0
85	2016	弘亚数控	002833.SZ	5343635	-6.99472	0	3.85015	20.536	11	0.1257	0.1438	0.648792	17.1815	0.078101	21337600	0	1
85	2017	弘亚数控	002833.SZ	8194556	-1.46972	50000	2.77259	20.8491	12	0.1592	0.1893	0.805954	17.2696	0.234781	32475360	0	1
85	2018	弘亚数控	002833.SZ	11944231	-2.99649	0	3.7612	21.1222	13	0.1974	0.246	0.726173	17.6438	0.205589	81170580	0	1
85	2019	弘亚数控	002833.SZ	13120702	-3.21412	0	3.55535	21.4066	14	0.2631	0.3571	0.52519	17.7194	0.252955	81168780	0	1
85	2020	弘亚数控	002833.SZ	16874035	-3.06377	0	3.85015	21.543	15	0.1981	0.2471	0.500784	18.0023	0.363806	173154304	0	1
85	2021	弘亚数控	002833.SZ	23693878	-3.35861	0	5.62762	21.9591	16	0.3298	0.4921	0.557743	18.4062	0.296944	1.5757e+08	0	1
86	2016	朗姿股份	002612.SZ	13682459	0.696531	0	3.2581	22.2101	11	0.2675	0.3652	0.431408	17.9877	0.036223	20000000	1	1
86	2017	朗姿股份	002612.SZ	23509281	1.88771	0	3.68888	22.6603	12	0.4568	0.8408	0.309134	18.1967	0.067178	60000000	1	1
86	2018	朗姿股份	002612.SZ	26584080	1.98381	0	3.97029	22.7087	13	0.4117	0.6997	0.503067	18.2304	0.131978	100000000	1	1
86	2019	朗姿股份	002612.SZ	30067090	0.485954	0	3.78419	22.3908	14	0.3044	0.4377	0.361504	18.4544	0.118534	1.39223e+08	1	1
86	2020	朗姿股份	002612.SZ	28746077	0.628939	0	4.34381	22.363	15	0.3021	0.4328	0.377075	18.3496	0.14164	1.32734e+08	1	1
86	2021	朗姿股份	002612.SZ	36661058	1.884	0	4.75359	22.6476	16	0.4718	0.8931	0.314204	18.5389	0.095629	3.09712e+07	1	1
87	2016	顾家家居	603816.SH	47792338	-6.94372	0	3.80666	22.3757	11	0.3392	0.5134	0.725225	17.975	0.066696	288750000	0	0
87	2017	顾家家居	603816.SH	66844008	-2.56457	0	3.04452	22.6044	12	0.3863	0.6296	0.64593	18.0948	0.437922	411015360	0	0
87	2018	顾家家居	603816.SH	91877321	-1.8941	0	3.73767	23.0746	13	0.5228	1.0955	0.470778	18.7347	0.593072	430216000	0	0
87	2019	顾家家居	603816.SH	111000000	-1.17561	0	3.82864	23.2296	14	0.4861	0.9459	0.49865	19.1036	0.911028	7.04122e+08	0	0
87	2020	顾家家居	603816.SH	127000000	0.273324	0	4.15888	23.2911	15	0.4552	0.8354	0.487782	19.1472	0.899498	5.18578e+08	0	0
87	2021	顾家家居	603816.SH	183000000	-0.044356	0	5.34233	23.492	16	0.4728	0.8968	0.529583	19.5275	0.86386	834578877	0	0
88	2016	三孚股份	603938.SH	7951296				20.2532	11	0.1349	0.1559	0.432687	14.9726			0	0
88	2017	三孚股份	603938.SH	10800588	0.401292	0	3.43399	20.7738	12	0.0705	0.0758	0.665409	16.0208	0.155346	30033320	0	0
88	2018	三孚股份	603938.SH	11048974	-1.203	0	3.61092	20.8538	13	0.0697	0.0749	0.649983	17.462	0.002414	24026656	0	0
88	2019	三孚股份	603938.SH	11553729	-0.331084	0	3.17805	20.9731	14	0.094	0.1038	0.563272	17.6832	0.030074	22524990	0	0
88	2020	三孚股份	603938.SH	10071904	-0.492349	0	3.68888	21.1473	15	0.1841	0.2257	0.490251	17.5792	0.27524	12013328	0	0
88	2021	三孚股份	603938.SH	15975985	0.421554	0	4.43082	21.5656	16	0.3178	0.4658	0.438344	18.0659	0.273399	3.35773e+07	0	0
89	2016	金冠股份	300510.SZ	3778752	-1.27938	494623	2.94444	20.5092	11	0.2413	0.3181	0.717606	16.78	0.006454	10430520	0	0
89	2017	金冠股份	300510.SZ	7410048	-1.77265	0	4.27667	21.8266	12	0.2254	0.291	0.46121	17.3224	0.23751	0	0	0
89	2018	金冠股份	300510.SZ	12431957	-0.755154	0	4.56435	22.4063	13	0.2052	0.2581	0.34728	17.8812	0.20671	6.13662e+07	0	0
89	2019	金冠股份	300510.SZ	9264683	1.79525	0	4.72739	22.0862	14	0.2421	0.3194	0.379552	18.1723	0.394593	0	0	0
89	2020	金冠股份	300510.SZ	8454092	1.11748	0	4.26268	21.8899	15	0.1875	0.2308	0.592719	18.047	0.370446	0	0	0
89	2021	金冠股份	300510.SZ	10737694	2.0724	0	6.10032	21.9418	16	0.2278	0.2951	0.59484	17.9959	0.287563	0	0	0
90	2016	豪能股份	603809.SH	6435087				20.963	11	0.3261	0.484	0.476763	17.3412			0	0
90	2017	豪能股份	603809.SH	8433540	-4.53645	0	3.3322	21.5262	12	0.2994	0.4272	0.63017	17.1919	0.014591	106670000	0	0
90	2018	豪能股份	603809.SH	9310015	-1.62935	0	3.29584	21.6156	13	0.3197	0.47	0.533794	17.371	0.002754	74669000	0	0
90	2019	豪能股份	603809.SH	9282162	0.304949	0	3.66356	21.6296	14	0.3079	0.4449	0.428248	17.6205	0.001269	41814640	0	0
90	2020	豪能股份	603809.SH	11710208	0.773039	0	3.8712	21.9126	15	0.4182	0.7188	0.411185	17.8467	0.066029	64904460	0	0
90	2021	豪能股份	603809.SH	14445184	1.33399	0	4.49981	22.1014	16	0.4968	0.9874	0.358341	18.2033	0.131777	60577496	0	0
91	2016	亚玛顿	002623.SZ	13941508	1.12465	0	3.2581	22.1773	11	0.494	0.9761	0.379362	17.7985	0.493842	2080000	0	0
91	2017	亚玛顿	002623.SZ	16132480	2.14054	0	2.77259	22.2789	12	0.5494	1.2195	0.380496	17.8172	0.493831	0	0	0
91	2018	亚玛顿	002623.SZ	15275287	2.1446	0	3.43399	22.1653	13	0.4745	0.9028	0.435374	17.4172	0.49337	0	0	0
91	2019	亚玛顿	002623.SZ	11826528	2.13546	0	3.4012	22.0342	14	0.4321	0.7609	0.399693	17.3744	0.495449	0	0	0
91	2020	亚玛顿	002623.SZ	18008043	1.74811	800000	2.99573	22.1229	15	0.4184	0.7195	0.558985	17.7606	0.577925	0	0	0
91	2021	亚玛顿	002623.SZ	20303333	1.63078	500000	4.04305	22.311	16	0.3272	0.4864	0.624573	18.0676	0.566208	11943750	0	0
92	2016	翔港科技	603499.SH	2847522				19.9244	11	0.426	0.7422	0.391309	16.3593			1	1
92	2017	翔港科技	603499.SH	3393377	-0.629268	0	3.49651	20.3261	12	0.2466	0.3274	0.562557	16.4724	0.001087	20000000	1	1
92	2018	翔港科技	603499.SH	3573204	-0.006044	0	3.71357	20.3584	13	0.2256	0.2913	0.518728	16.3587	4.4e-05	20264080	1	1
92	2019	翔港科技	603499.SH	3253993	0.40236	0	3.73767	20.3459	14	0.2145	0.2731	0.437993	16.564	0.027727	1.13477e+07	1	1
92	2020	翔港科技	603499.SH	4837533	1.79856	0	3.82864	20.6537	15	0.3338	0.501	0.513465	16.975	0.245816	0	1	1
92	2021	翔港科技	603499.SH	6477380	2.64283	0	4.45435	20.8516	16	0.4635	0.8638	0.43003	17.3647	0.340744	0	1	1
93	2016	中大力德	002896.SZ	3697645				20.0793	11	0.4799	0.9226	0.498697	16.5268			0	0
93	2017	中大力德	002896.SZ	4986271	-0.110512	0	1.79176	20.4763	12	0.3194	0.4693	0.618091	16.8234	0.029932	14400000	0	0
93	2018	中大力德	002896.SZ	5995737	0.288582	0	2.30259	20.6578	13	0.37	0.5873	0.492592	17.1129	0.358812	12000000	0	0
93	2019	中大力德	002896.SZ	6764587	1.02848	0	2.30259	20.74	14	0.3798	0.6124	0.457042	17.3266	0.273918	8000000	0	0
93	2020	中大力德	002896.SZ	7607196	-0.339937	0	2.30259	20.8024	15	0.3597	0.5617	0.469874	17.4758	0.609555	32000000	0	0
93	2021	中大力德	002896.SZ	9525074	0.70473	0	5.14166	21.1155	16	0.484	0.9381	0.544886	17.7705	0.612117	31200000	0	0
94	2016	哈森股份	603958.SH	16773866	-0.470662	0	1.60944	21.1212	11	0.2038	0.256	0.844886	16.9789	0.015597	56513600	0	0
94	2017	哈森股份	603958.SH	14954449	-0.090271	0	2.77259	21.0863	12	0.2044	0.257	0.840415	16.7982	0.173088	56513600	0	0
94	2018	哈森股份	603958.SH	13458253	-0.230904	0	3.04452	20.9992	13	0.226	0.292	0.829891	16.4447	0.15181	0	0	0
94	2019	哈森股份	603958.SH	12400157	0.230529	0	2.63906	20.9616	14	0.1906	0.2354	0.824702	16.3628	0.741296	6520800	0	0
94	2020	哈森股份	603958.SH	8902501	0.774567	0	3.3673	20.8701	15	0.1595	0.1898	0.817309	15.2885	0.743504	0	0	0
94	2021	哈森股份	603958.SH	9809008	0.462686	0	4.17439	20.8727	16	0.1783	0.2169	0.827312	13.2854	0.727201	0	0	0
95	2016	集泰股份	002909.SZ	5009272				19.9634	11	0.469	0.8831	0.650964	16.5774			0	1
95	2017	集泰股份	002909.SZ	8020136	-2.37074	315000	2.63906	20.5303	12	0.412	0.7008	0.719888	17.1242	0.020792	30000000	0	1
95	2018	集泰股份	002909.SZ	9337871	-0.72768	650000	2.70805	20.5927	13	0.4745	0.903	0.671473	17.3633	0.297799	25200000	0	1
95	2019	集泰股份	002909.SZ	10151477	0.326533	300000	2.70805	20.7222	14	0.4721	0.8944	0.655376	17.4469	0.300977	50400000	0	1
95	2020	集泰股份	002909.SZ	12577646	-0.913474	300000	3.58352	21.2235	15	0.4729	0.8971	0.632945	17.7849	0.611431	3.99777e+07	0	1
95	2021	集泰股份	002909.SZ	16760100	2.81964	300000	4.56435	21.3594	16	0.5528	1.2364	0.626357	18.0528	0.601446	1.86376e+07	0	1
96	2016	海容冷链	603187.SH	8454153				20.6289	11	0.4744	0.9025	0.643914	17.0816			0	0
96	2017	海容冷链	603187.SH	9646688				20.8083	12	0.479	0.9193	0.675719	17.2359	0.100801		0	0
96	2018	海容冷链	603187.SH	12109126	-5.24963	0	3.58352	21.3631	13	0.318	0.4663	0.809479	17.4505	0.100801	48000000	0	0
96	2019	海容冷链	603187.SH	15343938	-0.839747	100000	3.8712	21.5298	14	0.3456	0.5281	0.773792	17.6712	0.100801	67920000	0	0
96	2020	海容冷链	603187.SH	18880646	-0.870825	0	4.07754	21.8904	15	0.4324	0.7617	0.799056	17.8721	0.373711	95088000	0	0
96	2021	海容冷链	603187.SH	26600845	1.54722	0	4.78749	22.0362	16	0.3562	0.5532	0.750849	18.2658	0.253185	7.33535e+07	0	0
97	2016	泰瑞机器	603289.SH	5126697				20.4281	11	0.3808	0.6149	0.750721	16.9496			0	0
97	2017	泰瑞机器	603289.SH	7023790	-1.64758	0	3.89182	20.9676	12	0.3054	0.4397	0.832004	17.1879	0.021216	26520000	0	0
97	2018	泰瑞机器	603289.SH	7919237	-2.02358	0	4.14313	20.9946	13	0.2666	0.3635	0.821165	17.3955	0.490193	53300600	0	0
97	2019	泰瑞机器	603289.SH	8027085	-0.865378	0	4.41884	21.0636	14	0.2678	0.3657	0.801885	17.4309	0.488077	53360000	0	0
97	2020	泰瑞机器	603289.SH	8725938	-0.837543	0	4.43082	21.1358	15	0.2973	0.4232	0.777887	17.5251	0.732406	53360000	0	0
97	2021	泰瑞机器	603289.SH	10974242	-1.4506	0	5.54908	21.3591	16	0.2952	0.4188	0.751696	17.8165	0.708318	59144240	0	0
98	2016	安车检测	300572.SZ	3179779	-5.85839	0	3.13549	20.5893	11	0.421	0.727	0.912093	16.8848	0.031428	33335000	0	1
98	2017	安车检测	300572.SZ	4115215	-1.26866	0	3.63759	20.8172	12	0.491	0.9646	0.929696	17.1675	0.329014	16813500	0	1
98	2018	安车检测	300572.SZ	5274487	2.55169	0	4.02535	20.8365	13	0.3783	0.6085	0.86483	17.1722	0.410059	24211440	0	1
98	2019	安车检测	300572.SZ	9731867	0.063187	0	3.80666	21.131	14	0.424	0.7361	0.867005	17.781	0.515399	1.93649e+07	0	1
98	2020	安车检测	300572.SZ	9140201	1.76665	0	3.29584	21.2301	15	0.3623	0.5681	0.664869	17.3943	0.313421	1.63751e+07	0	1
98	2021	安车检测	300572.SZ	4734850	-0.355263	0		21.7408	16	0.2022	0.2534	0.722636	17.4182	0.267987	0	0	1
99	2016	际华集团	601718.SH	271000000	1.18364	4499000	3.3673	24.0158	11	0.4741	0.9014	0.53758	19.0608	0.724915	185136000	1	1
99	2017	际华集团	601718.SH	254000000	1.60376	52587896	3.04452	24.1699	12	0.3943	0.651	0.581199	19.2363	0.771602	7.46577e+08	1	1
99	2018	际华集团	601718.SH	227000000	1.06624	10975294	3.09104	24.1799	13	0.4287	0.7503	0.579704	19.3351	0.718882	4.39163e+07	1	1
99	2019	际华集团	601718.SH	211000000	1.05129	2.05145e+06	2.94444	24.1636	14	0.4202	0.7248	0.580505	19.5312	0.712488	1.31749e+08	1	1
99	2020	际华集团	601718.SH	150000000	2.01801	214534	3.21888	24.1252	15	0.4275	0.7466	0.615555	19.5755	0.605873	0	1	1
99	2021	际华集团	601718.SH	155000000	1.51108	0	4.67283	24.0661	16	0.404	0.6778	0.58514	19.7657	0.583556	0	1	1
100	2016	江山欧派	603208.SH	7658157		0	2.63906	20.5599	11	0.4771	0.9125	0.663994	17.0662			0	0
100	2017	江山欧派	603208.SH	10095129	-3.31683	0	2.56495	21.2583	12	0.3751	0.6003	0.673496	17.4195	0.204777	5.0106e+07	0	0
100	2018	江山欧派	603208.SH	12830365	-1.50031	0	2.56495	21.4897	13	0.4583	0.8462	0.623395	17.8236	0.28543	4.68733e+07	0	0
100	2019	江山欧派	603208.SH	20283329	-0.280344	0	3.13549	21.7748	14	0.5142	1.0583	0.625038	18.1734	0.374873	80816061	0	0
100	2020	江山欧派	603208.SH	30117467	2.62148	0	3.09104	22.0872	15	0.5375	1.162	0.660008	18.3552	0.167326	0	0	0
100	2021	江山欧派	603208.SH	31580911	1.95033	0	4.18965	22.2659	16	0.5925	1.4537	0.641135	18.6135	0.107167	2.05928e+08	0	0
101	2016	光智科技	300489.SZ	1376662	2.29496	0	2.30259	20.2558	11	0.2706	0.371	0.316596	15.5774	0.305449	2904000	0	0
101	2017	光智科技	300489.SZ	1439210	2.89627	0	2.63906	20.3111	12	0.2953	0.4191	0.339772	15.7503	0.216012	1179750	0	0
101	2018	光智科技	300489.SZ	1470297	2.10636	0	2.70805	20.3166	13	0.2989	0.4262	0.35032	15.562	0.083058	181500	0	0
101	2019	光智科技	300489.SZ	1290374	2.64517	0	2.56495	20.0151	14	0.2811	0.3909	0.287111	15.3734	0.157537	0	0	0
101	2020	光智科技	300489.SZ	4146559	3.08702	0	2.83321	21.4854	15	0.8237	4.6724	0.652142	15.9056	0.306043	0	0	0
101	2021	光智科技	300489.SZ	7235351	6.01133	0	4.67283	21.6431	16	0.8417	5.3155	0.391522	17.5575	0.29624	0	0	0
102	2016	新乳业	002946.SZ	40483727				22.2177	11	0.7601	3.1678	0.303209	17.6117			0	0
102	2017	新乳业	002946.SZ	44239297				22.2006	12	0.701	2.345	0.282737	17.852	0.048772		0	0
102	2018	新乳业	002946.SZ	49682448		282864	2.89037	22.1681	13	0.6364	1.7499	0.246666	17.9835	0.048772		0	0
102	2019	新乳业	002946.SZ	56711112	1.26236	1953760	3.7612	22.403	14	0.6166	1.6085	0.24221	18.0605	0.048772	5.12226e+07	0	0
102	2020	新乳业	002946.SZ	67537587	1.90007	1730260	4.02535	22.8726	15	0.6665	1.9988	0.216706	18.1326	0.416352	5.97597e+07	0	0
102	2021	新乳业	002946.SZ	89898663	2.62955	223339	5.04343	22.975	16	0.6981	2.3124	0.21839	18.3241	0.248809	6.50454e+07	0	0
103	2016	天瑞仪器	300165.SZ	4301569	-0.02226	0	2.63906	21.4689	11	0.2675	0.3651	0.662717	17.4063	0.149129	11544000	0	0
103	2017	天瑞仪器	300165.SZ	7915524	-0.400183	0	2.94444	21.5349	12	0.2515	0.336	0.596612	17.975	0.119455	32323200	0	0
103	2018	天瑞仪器	300165.SZ	10241336	0.868975	0	3.52636	21.5249	13	0.2497	0.3327	0.615952	18.0485	0.054204	18470400	0	0
103	2019	天瑞仪器	300165.SZ	9078843	1.0214	0	3.21888	21.4913	14	0.2158	0.2752	0.609364	18.0871	0.013588	9235200	0	0
103	2020	天瑞仪器	300165.SZ	9357097	0.864044	0	2.30259	21.665	15	0.3219	0.4746	0.579502	17.8922	0.01215	4.47292e+06	0	0
103	2021	天瑞仪器	300165.SZ	9589303	4.85927	0		21.8994	16	0.4855	0.9437	0.773393	18.1341	0.09588	0	0	0
104	2016	快克股份	603203.SH	2864843	-10.3577	0	4.26268	20.3854	11	0.1175	0.1331	0.82496	16.3787	0.011109	41400000	0	0
104	2017	快克股份	603203.SH	3617512	-1.85008	0	4.61512	20.607	12	0.1886	0.2325	0.836049	16.9096	0.248395	40189776	0	0
104	2018	快克股份	603203.SH	4320585	-2.62095	0	4.12713	20.762	13	0.1624	0.1939	0.850812	17.0723	0.201446	4.75864e+07	0	0
104	2019	快克股份	603203.SH	4609306	-2.34463	0	4.06044	20.868	14	0.1419	0.1654	0.863882	17.1436	0.632797	3.30496e+07	0	0
104	2020	快克股份	603203.SH	5349918	-4.05625	0	4.20469	21.0593	15	0.1866	0.2294	0.839752	17.3857	0.629134	1.25227e+08	0	0
104	2021	快克股份	603203.SH	7808544	-4.61903	0	5.95064	21.234	16	0.2232	0.2874	0.82901	17.9785	0.622701	2.48148e+08	0	0
105	2016	赢合科技	300457.SZ	8501793	1.97356	0	3.58352	21.3045	11	0.6422	1.7949	0.650783	17.7222	0.266973	35100000	0	1
105	2017	赢合科技	300457.SZ	15866386	2.43804	0	3.49651	21.8711	12	0.6026	1.5164	0.68864	18.45	0.256316	30990567	0	1
105	2018	赢合科技	300457.SZ	20861237	1.29806	0	3.7612	22.3608	13	0.4155	0.7109	0.695889	18.6452	0.194103	1.31674e+07	0	1
105	2019	赢合科技	300457.SZ	16705092	2.5423	0	3.49651	22.46	14	0.44	0.7856	0.655989	18.7206	0.466226	2.63202e+07	0	1
105	2020	赢合科技	300457.SZ	23833382	1.12227	0		22.8116	15	0.3453	0.5274	0.732208	18.969	0.47916	3.24769e+07	0	1
105	2021	赢合科技	300457.SZ	52019287	2.26301	0	4.86753	23.2688	16	0.5649	1.2982	0.778042	19.6512	0.353742	6.50746e+07	0	1
106	2016	华培动力	603121.SH	3278936				19.9603	11	0.1731	0.2093	0.525321	16.9729			1	1
106	2017	华培动力	603121.SH	4437326				20.2085	12	0.1882	0.2319	0.57856	17.0923	0.011103		1	1
106	2018	华培动力	603121.SH	5127736		0	2.63906	20.3926	13	0.2153	0.2744	0.435641	17.4243	0.011103		1	1
106	2019	华培动力	603121.SH	6302598	-3.31616	0	3.2581	21.0646	14	0.2128	0.2703	0.642717	17.3317	0.011103	47520000	1	1
106	2020	华培动力	603121.SH	6380469	-0.065674	0	3.89182	21.1969	15	0.3032	0.4352	0.61766	17.2206	0.109282	41472000	1	1
106	2021	华培动力	603121.SH	9219729	-0.014206	0	4.81218	21.1799	16	0.2685	0.367	0.549812	17.738	0.094117	52950600	1	1
107	2016	我乐家居	603326.SH	6758683				20.0249	11	0.3887	0.636	0.448107	17.1685			0	0
107	2017	我乐家居	603326.SH	9149361	-4.5793	0	3.49651	20.8646	12	0.3543	0.5487	0.573481	17.2292	0.099949	25797520	0	0
107	2018	我乐家居	603326.SH	10806179	-0.877538	100000	3.17805	20.9784	13	0.3585	0.559	0.492721	17.4194	0.131595	33898221	0	0
107	2019	我乐家居	603326.SH	13316120	0.078342	0	3.95124	21.1672	14	0.3896	0.6381	0.489344	17.5327	0.151869	63263200	0	0
107	2020	我乐家居	603326.SH	15841908	-0.56679	7200	3.55535	21.4063	15	0.4344	0.7679	0.517019	17.6006	0.118191	94963365	0	0
107	2021	我乐家居	603326.SH	17268691	3.00578	0	4.80402	21.6066	16	0.6387	1.768	0.443028	17.9509	0.170833	0	0	0
108	2016	七彩化学	300758.SZ	4405769				20.1422	11	0.3585	0.5589	0.516367	16.6671			0	0
108	2017	七彩化学	300758.SZ	5495463				20.1974	12	0.3068	0.4425	0.479299	16.8804	8.9e-05		0	0
108	2018	七彩化学	300758.SZ	6106137		0	2.70805	20.4237	13	0.305	0.4389	0.455931	17.026	8.9e-05		0	0
108	2019	七彩化学	300758.SZ	6943652	-2.98176	0	3.43399	21.0905	14	0.2193	0.2809	0.608876	17.253	8.9e-05	74676000	0	0
108	2020	七彩化学	300758.SZ	10084082	1.25109	0		21.3818	15	0.3058	0.4405	0.481903	17.7518	0.174906	0	0	0
108	2021	七彩化学	300758.SZ	13465107	-2.87489	0	4.7185	21.6908	16	0.3108	0.4509	0.430236	18.219	0.129907	287226009	0	0
109	2016	飞科电器	603868.SH	33751621	-7.25047	0	4.31749	21.7473	11	0.2779	0.3849	0.740198	17.4207	0.120945	871200000	1	1
109	2017	飞科电器	603868.SH	38602862	-5.22302	0	3.97029	21.9037	12	0.2597	0.3508	0.73684	17.8124	0.601334	653400000	1	1
109	2018	飞科电器	603868.SH	39764394	-4.99117	0	3.95124	22.0308	13	0.2958	0.4201	0.692056	17.7837	0.447249	653400000	1	1
109	2019	飞科电器	603868.SH	37561935	-1.10109	0	3.91202	22.03	14	0.2881	0.4047	0.617915	18.2569	0.849269	435600000	1	1
109	2020	飞科电器	603868.SH	35611493	-2.96529	0	4.11087	22.0815	15	0.2716	0.3729	0.558097	18.1205	0.861724	435600000	1	1
109	2021	飞科电器	603868.SH	40101893	-2.28185	0	5.15329	22.1506	16	0.2703	0.3703	0.568559	18.6978	0.872544	435600000	1	1
110	2016	明阳智能	601615.SH	65170635				23.6205	11	0.7957	3.8959	0.654716	19.4764			0	0
110	2017	明阳智能	601615.SH	52943689				23.6742	12	0.7774	3.4922	0.512024	19.5287	0.163511		0	0
110	2018	明阳智能	601615.SH	68975121		0	2.48491	23.8293	13	0.7811	3.5685	0.52225	19.344	0.163511		0	0
110	2019	明阳智能	601615.SH	105000000	-0.179896	0	2.19722	24.2699	14	0.7956	3.8922	0.650789	19.961	0.163511	1.07618e+08	0	0
110	2020	明阳智能	601615.SH	225000000	1.90317	0	2.77259	24.6673	15	0.7078	2.4226	0.641616	20.4238	0.542388	1.98302e+08	0	0
110	2021	明阳智能	601615.SH	272000000	2.27044	0	4.40672	24.8422	16	0.6992	2.325	0.611874	20.7764	0.411535	4.32642e+08	0	0
111	2016	珀莱雅	603605.SH	16233739				21.1303	11	0.6268	1.6798	0.483151	17.6754			0	0
111	2017	珀莱雅	603605.SH	17828758	-4.54621	0	3.66356	21.5578	12	0.3668	0.5794	0.636329	17.5249	0.020856	62000000	0	0
111	2018	珀莱雅	603605.SH	23617907	-4.7421	0	3.80666	21.7741	13	0.4062	0.6841	0.637368	17.7522	0.40975	86585789	0	0
111	2019	珀莱雅	603605.SH	31214480	-0.415012	0	3.63759	21.815	14	0.3052	0.4393	0.642038	18.1277	0.298762	1.18749e+08	0	0
111	2020	珀莱雅	603605.SH	37604182	1.93951	0	3.29584	22.0144	15	0.3176	0.4654	0.644073	18.095	0.181755	144804186	0	0
111	2021	珀莱雅	603605.SH	46414334	0.717824	0	4.34381	22.2565	16	0.3769	0.6049	0.681806	18.1539	0.320778	1.72869e+08	0	0
112	2016	广信材料	300537.SZ	2706844		0	2.63906	20.1871	12	0.1773	0.2155	0.783294	16.2149	0.014364		0	0
112	2017	广信材料	300537.SZ	4492548	-0.975832	0	2.77259	21.1716	13	0.2095	0.265	0.411241	16.7386	0.214459	2.02679e+07	0	0
112	2018	广信材料	300537.SZ	6393319	1.1215	0	2.83321	21.3092	14	0.2906	0.4096	0.384311	17.2289	0.241243	1.15817e+07	0	0
112	2019	广信材料	300537.SZ	8090999	2.33444	0	2.63906	21.3842	15	0.3124	0.4543	0.386442	17.4955	0.084251	1.54422e+07	0	0
112	2020	广信材料	300537.SZ	7530489	1.40072	80000	2.77259	21.1291	16	0.2652	0.3608	0.457986	17.6829	0.033399	0	0	0
112	2021	广信材料	300537.SZ	6188425	2.64938	5040	4.82028	20.8702	17	0.405	0.6806	0.576117	17.6464	0.043042	0	0	0
113	2016	江苏雷利	300660.SZ	16154211				21.0545	12	0.4952	0.9812	0.850516	18.0747			0	0
113	2017	江苏雷利	300660.SZ	20203832	-2.34626	0	3.66356	21.7751	13	0.3047	0.4383	0.909598	18.2102	0.106423	80864000	0	0
113	2018	江苏雷利	300660.SZ	22498394	-0.407906	0	3.82864	21.8272	14	0.2964	0.4212	0.87147	18.3664	0.02052	74658368	0	0
113	2019	江苏雷利	300660.SZ	22486365	-0.982273	0	3.63759	21.896	15	0.2752	0.3797	0.82707	18.3963	0.04789	103748888	0	0
113	2020	江苏雷利	300660.SZ	24227327	-0.936567	0	3.66356	22.0495	16	0.3195	0.4694	0.807798	18.5484	0.466097	1.19312e+08	0	0
113	2021	江苏雷利	300660.SZ	29178199	-0.259999	0	4.96981	22.2248	17	0.375	0.6	0.758753	18.7344	0.588973	1.16703e+08	0	0
114	2016	应流股份	603308.SH	12756862		30000	2.77259	22.5787	12	0.5555	1.2499	0.38641	18.1365	0.201693		0	0
114	2017	应流股份	603308.SH	13749769	2.77412	0	2.56495	22.6379	13	0.5737	1.346	0.394967	19.4131	0.496224	1.82177e+07	0	0
114	2018	应流股份	603308.SH	16811236	0.939511	0	2.94444	22.8112	14	0.5691	1.3207	0.454506	19.5804	0.49949	2.21215e+07	0	0
114	2019	应流股份	603308.SH	18601422	1.94205	0	3.09104	22.7313	15	0.4395	0.784	0.351764	19.5906	0.491545	3.95249e+07	0	0
114	2020	应流股份	603308.SH	18335592	2.3239	0	3.04452	22.8278	16	0.4749	0.9046	0.31407	19.5137	0.592537	6.05073e+07	0	0
114	2021	应流股份	603308.SH	20401483	3.12589	0	3.78419	22.9885	17	0.5386	1.1672	0.35493	19.5841	0.576426	6.9681e+07	0	0
115	2016	精测电子	300567.SZ	5239261	-5.07089	0	3.04452	20.7021	12	0.27	0.37	0.936811	18.2859	0.382872	32000000	0	0
115	2017	精测电子	300567.SZ	8952120	-0.175051	0	2.83321	20.9654	13	0.3219	0.4748	0.913302	18.5785	0.55449	40953500	0	0
115	2018	精测电子	300567.SZ	13892051	-3.02593	0	4.17439	21.6872	14	0.539	1.1693	0.779773	18.9645	0.445258	81807000	0	0
115	2019	精测电子	300567.SZ	19500753	3.42263	0	3.49651	22.17	15	0.6511	1.8659	0.70843	19.4792	0.241587	7.36205e+07	0	0
115	2020	精测电子	300567.SZ	20768813	2.00246	0	4.33073	22.3296	16	0.6274	1.6835	0.666148	19.5904	0.147141	74004966	0	0
115	2021	精测电子	300567.SZ	24090958	2.61492	0	5.12396	22.5229	17	0.4142	0.7072	0.630032	19.9344	0.39437	8.34432e+07	0	0
116	2016	晶华新材	603683.SH	6562113				20.3624	12	0.3023	0.4333	0.513019	17.192			1	1
116	2017	晶华新材	603683.SH	7280702	-0.309442	0	3.21888	20.8728	13	0.3235	0.4783	0.545027	17.2778	0.001635	6333500	1	1
116	2018	晶华新材	603683.SH	8806288	1.87011	0	3.29584	21.0058	14	0.3896	0.6383	0.494164	17.0488	0.157522	6333500	1	1
116	2019	晶华新材	603683.SH	9319655	1.44655	0	3.4012	21.1366	15	0.4534	0.8294	0.415067	17.3174	0.100813	14997728	1	1
116	2020	晶华新材	603683.SH	10379096	1.66678	0	3.46574	21.2246	16	0.4173	0.7161	0.460891	17.485	0.069227	6333500	1	1
116	2021	晶华新材	603683.SH	13943840	1.75176	0	4.76217	21.289	17	0.4388	0.7819	0.46333	17.9389	0.088193	10072095	1	1
117	2016	炬华科技	300360.SZ	11952406	-2.0963	0	3.17805	21.3084	12	0.2714	0.3725	0.800686	17.8397	0.189278	54401625	0	0
117	2017	炬华科技	300360.SZ	9733867	-2.91983	0	4.35671	21.6597	13	0.194	0.2407	0.862419	17.7977	0.383258	32769532	0	0
117	2018	炬华科技	300360.SZ	8723649	-3.82118	0	4.47734	21.6878	14	0.1771	0.2152	0.887743	17.7132	0.457824	40961915	0	0
117	2019	炬华科技	300360.SZ	8918285	-1.39902	0	4.34381	21.7077	15	0.1839	0.2254	0.824723	17.9132	0.4424	81923830	0	0
117	2020	炬华科技	300360.SZ	10976106	-1.04696	0	4.44265	21.7977	16	0.175	0.212	0.787478	17.8444	0.297234	7.56581e+07	0	0
117	2021	炬华科技	300360.SZ	12108610	-0.779271	0	5.76205	21.9239	17	0.1952	0.2426	0.701487	18.1704	0.339355	7.56581e+07	0	0
118	2016	恩捷股份	002812.SZ	11473253	-3.77057	1756000	1.38629	21.3598	12	0.1679	0.2018	0.677329	17.5392	0.019532	9.85188e+07	0	0
118	2017	恩捷股份	002812.SZ	12196024	-0.89204	0	2.30259	21.4352	13	0.1879	0.2314	0.702523	17.6086	0.408381	150095000	0	0
118	2018	恩捷股份	002812.SZ	24592856	1.91064	0	2.94444	22.7648	14	0.4713	0.8915	0.361342	18.3866	0.407626	1.79596e+08	0	0
118	2019	恩捷股份	002812.SZ	31614940	2.68718	0	2.77259	23.2241	15	0.5997	1.498	0.411954	18.8584	0.524444	1.00671e+08	0	0
118	2020	恩捷股份	002812.SZ	42846955	1.97351	0	2.63906	23.7472	16	0.4363	0.7741	0.423287	18.9987	0.596068	1.50446e+08	0	0
118	2021	恩捷股份	002812.SZ	79761936	4.44316	0	4.18965	23.9861	17	0.4435	0.7969	0.362246	19.8297	0.520244	2.7048e+08	0	0
119	2016	金雷股份	300443.SZ	6355103	-3.04725	0	2.3979	21.2714	12	0.125	0.1429	0.680859	16.9002	0.231166	4.28502e+07	0	0
119	2017	金雷股份	300443.SZ	5961571	-0.74029	0	2.83321	21.2753	13	0.0666	0.0713	0.626833	16.9146	0.227352	0	0	0
119	2018	金雷股份	300443.SZ	7888794	0.870519	0	2.89037	21.3319	14	0.0547	0.0579	0.604249	17.1423	0.232823	2.38057e+07	0	0
119	2019	金雷股份	300443.SZ	11250614	-1.60849	763315	2.30259	21.526	15	0.1333	0.1538	0.563743	17.5788	0.176175	4.28502e+07	0	0
119	2020	金雷股份	300443.SZ	14770332	-2.04977	851575	2.3979	21.8594	16	0.0654	0.07	0.59483	17.9551	0.089413	1.57052e+08	0	0
119	2021	金雷股份	300443.SZ	16523596	0.419111	851575	3.8712	21.9979	17	0.0907	0.0998	0.560225	17.9447	0.265693	0	0	0
120	2016	新宏泽	002836.SZ	2681205	-5.00645	80000	2.07944	20.1261	12	0.2814	0.3916	0.616421	15.7688	0.00213	16000000	0	0
120	2017	新宏泽	002836.SZ	2695603	-0.848019	0	2.56495	20.081	13	0.1882	0.2319	0.487532	16.2727	0.290386	40000000	0	0
120	2018	新宏泽	002836.SZ	2807463	-5.03897	0	3.17805	20.0821	14	0.1709	0.2061	0.501	16.4472	0.294816	80000000	0	0
120	2019	新宏泽	002836.SZ	4237131	-0.284245	0	2.83321	20.4496	15	0.3807	0.6147	0.389984	16.8847	0.71012	16000000	0	0
120	2020	新宏泽	002836.SZ	2127853	-1.00888	0	2.99573	20.0468	16	0.2151	0.274	0.549126	16.4143	0.67968	48000000	0	0
120	2021	新宏泽	002836.SZ	1444430	-0.15968	0	3.71357	19.8569	17	0.1385	0.1607	0.484507	16.1545	0.674172	16000000	0	0
121	2016	卫信康	603676.SH	4265221				20.1297	12	0.1683	0.2023	0.470978	17.3367			0	0
121	2017	卫信康	603676.SH	4205514	-1.53675	0	1.79176	20.7398	13	0.156	0.1848	0.666155	17.4118	0.006188	33840000	0	0
121	2018	卫信康	603676.SH	7458009	-0.044758	0	1.38629	20.9343	14	0.2732	0.3758	0.685259	17.2111	0.006208	23265000	0	0
121	2019	卫信康	603676.SH	7414628	-0.487089	0	2.3979	20.9892	15	0.2871	0.4027	0.690893	17.4541	0.006346	19035000	0	0
121	2020	卫信康	603676.SH	7158858	-0.174713	0	2.77259	21.0308	16	0.2771	0.3833	0.658025	17.626	0.606547	40185000	0	0
121	2021	卫信康	603676.SH	10343654	-1.30998	0		21.1258	17	0.2864	0.4013	0.674765	17.9046	0.591425	69764640	0	0
122	2016	爱康科技	002610.SZ	39238994	2.51812	11016125	3.93183	23.5271	12	0.6501	1.858	0.310422	17.4126	0.38724	0	0	0
122	2017	爱康科技	002610.SZ	48708583	2.40461	0	3.73767	23.5613	13	0.6612	1.9516	0.352782	17.2551	0.357505	0	0	0
122	2018	爱康科技	002610.SZ	48182314	2.06178	6600	3.13549	23.3664	14	0.5772	1.3654	0.457957	17.5512	0.314633	0	0	0
122	2019	爱康科技	002610.SZ	50967460	2.89594	0	2.99573	23.1782	15	0.647	1.833	0.412748	17.5236	0.222473	0	0	0
122	2020	爱康科技	002610.SZ	30129841	3.02538	0	3.2581	22.9843	16	0.5729	1.3412	0.49392	17.4442	0.227173	0	0	0
122	2021	爱康科技	002610.SZ	25355056	3.48621	0	3.97029	22.931	17	0.5867	1.4193	0.444678	17.4803	0.136063	0	0	0
123	2016	天能重工	300569.SZ	9605062	-0.502326	0	2.19722	21.4655	12	0.2218	0.2851	0.876216	17.1797	0.00519	28002240	0	0
123	2017	天能重工	300569.SZ	7382142	0.890017	0	2.56495	21.6294	13	0.3085	0.4461	0.672595	16.9297	0.231152	22501800	0	0
123	2018	天能重工	300569.SZ	13911788	2.98524	0	2.77259	21.9066	14	0.4389	0.7822	0.614737	17.4635	0.150818	21751740	0	0
123	2019	天能重工	300569.SZ	24604397	2.66961	0	2.19722	22.4841	15	0.6366	1.7516	0.551077	18.0409	0.160241	127475208	0	0
123	2020	天能重工	300569.SZ	34235148	2.47254	0	2.30259	22.7519	16	0.6763	2.0888	0.482975	18.3383	0.160471	1.03042e+08	0	0
123	2021	天能重工	300569.SZ	40848074	3.56339	0	3.49651	23.013	17	0.6141	1.5912	0.545351	18.4847	0.378037	1.19608e+08	0	0
124	2016	亚邦股份	603188.SH	22881284	-2.35351	0	3.29584	22.1603	12	0.1665	0.1997	0.510452	18.3495	0.111484	288000000	0	0
124	2017	亚邦股份	603188.SH	24343135	0.312094	0	1.60944	22.2264	13	0.1614	0.1925	0.441688	18.2831	0.372221	28800000	0	0
124	2018	亚邦股份	603188.SH	20777673	1.09556	125000	2.70805	22.2845	14	0.3451	0.527	0.315576	18.1577	0.361064	0	0	0
124	2019	亚邦股份	603188.SH	14191713	2.09403	880000	3.04452	22.1857	15	0.3018	0.4323	0.284102	17.857	0.370674	0	0	0
124	2020	亚邦股份	603188.SH	6525829	2.62175	788000	2.99573	22.064	16	0.3967	0.6575	0.301381	17.7351	0.354834	0	0	0
124	2021	亚邦股份	603188.SH	8406735	3.23103	750000	3.7612	21.96	17	0.3809	0.6151	0.348023	17.7076	0.343284	0	0	0
125	2016	蓝海华腾	300484.SZ	6775591	-3.6588	0	3.8712	20.7244	12	0.3911	0.6424	0.946175	17.7071	0.016612	31200000	0	1
125	2017	蓝海华腾	300484.SZ	5793263	0.784121	0	3.80666	20.8379	13	0.3699	0.587	0.879828	17.7251	0.243989	20800000	0	1
125	2018	蓝海华腾	300484.SZ	4020275	1.91309	0	3.52636	20.7807	14	0.3344	0.5023	0.841741	17.5448	0.061478	0	0	1
125	2019	蓝海华腾	300484.SZ	3200280	2.91856	0	3.85015	20.5735	15	0.3597	0.5618	0.862655	17.7247	0.146913	0	0	1
125	2020	蓝海华腾	300484.SZ	4008155	0.276062	2099874	3.91202	20.7702	16	0.414	0.7065	0.880701	17.2795	0.131876	15600000	0	1
125	2021	蓝海华腾	300484.SZ	5121039	-0.513731	0	4.75359	20.6852	17	0.3333	0.4999	0.855823	17.244	0.039546	54080000	0	1
126	2016	雅本化学	300261.SZ	6612523	2.38288	160000	2.89037	21.3627	12	0.4451	0.8021	0.408156	17.9204	0.57111	2.1479e+07	0	0
126	2017	雅本化学	300261.SZ	12078808	-1.63289	0	2.48491	21.8815	13	0.3868	0.6309	0.53487	18.1986	0.50361	3.85324e+07	0	0
126	2018	雅本化学	300261.SZ	18055636	0.22105	0	2.94444	22.0137	14	0.4282	0.7488	0.448318	18.4907	0.717742	8.66979e+07	0	0
126	2019	雅本化学	300261.SZ	16639234	1.88053	416273	2.77259	21.9984	15	0.4195	0.7227	0.435108	18.4867	0.439991	5.78853e+07	0	0
126	2020	雅本化学	300261.SZ	20022413	1.01506	0	3.21888	22.1004	16	0.4539	0.8312	0.46412	18.6025	0.306018	8.66979e+07	0	0
126	2021	雅本化学	300261.SZ	20708714	2.88572	479078	3.71357	22.0599	17	0.3989	0.6637	0.435999	18.6428	0.296269	0	0	0
127	2016	英联股份	002846.SZ					19.7818	12	0.2668	0.3639	0.501004	16.2618			0	0
127	2017	英联股份	002846.SZ	4574946	-1.76785	0	2.56495	20.3653	13	0.2305	0.2996	0.497285	16.3904	0.000775	48000000	0	0
127	2018	英联股份	002846.SZ	8172115	0.80215	0	2.83321	20.8388	14	0.4567	0.8405	0.433068	16.7092	0.000151	9732160	0	0
127	2019	英联股份	002846.SZ	11709867	0.324757	0	2.89037	21.103	15	0.4807	0.9257	0.440257	17.2467	0.028015	2.52443e+07	0	0
127	2020	英联股份	002846.SZ	13306366	1.48808	0	3.09104	21.3175	16	0.5204	1.0849	0.380938	17.4334	4.1e-05	2.98342e+07	0	0
127	2021	英联股份	002846.SZ	18313049	3.12667	0	4.17439	21.5657	17	0.6359	1.7465	0.372572	18.0013	1.1e-05	0	0	0
128	2016	新农股份	002942.SZ	5999425				19.9837	12	0.4504	0.8194	0.465846	17.2266			0	0
128	2017	新农股份	002942.SZ	8080663				20.1769	13	0.4856	0.9439	0.542596	17.3566	0.004495		0	0
128	2018	新农股份	002942.SZ	9671893	-6.77426	0	2.30259	20.8303	14	0.3277	0.4874	0.651704	17.6922	0.004495	36000000	0	0
128	2019	新农股份	002942.SZ	10855117	-2.43227	0	2.70805	20.992	15	0.2929	0.4142	0.608694	17.7327	0.118292	42000000	0	0
128	2020	新农股份	002942.SZ	11927352	-0.940712	0	2.99573	21.0234	16	0.2104	0.2664	0.571602	17.9488	0.332533	36000000	0	0
128	2021	新农股份	002942.SZ	11631770	-2.005	0	4.27667	21.1634	17	0.2663	0.3629	0.561597	18.1426	0.623207	78000000	0	0
129	2016	金盾股份	300411.SZ	3442186	2.28842	0	2.83321	20.5976	12	0.3404	0.5162	0.731528	16.5195	0.043391	8000000	0	0
129	2017	金盾股份	300411.SZ	4645692	-1.20892	0	2.83321	22.0635	13	0.1069	0.1196	0.413391	16.7277	0.075836	1.3177e+07	0	0
129	2018	金盾股份	300411.SZ	5532139	2.38918	0	3.17805	21.4597	14	0.2112	0.2677	0.706739	17.8485	0.072463	0	0	0
129	2019	金盾股份	300411.SZ	5216322	1.8713	0	2.70805	21.4011	15	0.2155	0.2747	0.687633	17.8024	0.045573	0	0	0
129	2020	金盾股份	300411.SZ	7337084	1.52862	0	3.17805	21.1125	16	0.3331	0.4995	0.759903	18.0671	0.041382	0	0	0
129	2021	金盾股份	300411.SZ	4902417	2.10727	0	4.29046	21.0035	17	0.3061	0.4412	0.7137	17.4606	0.113606	0	0	0
130	2016	金隅集团	601992.SH	472000000	2.12046	0	2.56495	26.0627	12	0.6981	2.3126	0.573322	18.5024	0.747399	4.91177e+08	1	1
130	2017	金隅集团	601992.SH	652000000	3.87316	223800288	2.3979	26.1709	13	0.6989	2.3211	0.618366	18.581	0.74571	5.12533e+08	1	1
130	2018	金隅集团	601992.SH	812000000	3.51637	0	1.94591	26.3153	14	0.7047	2.3867	0.630537	18.8547	0.722872	5.87277e+08	1	1
130	2019	金隅集团	601992.SH	932000000	3.18789	0	2.3979	26.3656	15	0.7075	2.4184	0.618508	19.2661	0.72352	1.28133e+09	1	1
130	2020	金隅集团	601992.SH	1080000000	2.90729	0	3.4012	26.3978	16	0.6758	2.0845	0.626971	19.4108	0.725325	6.40666e+08	1	1
130	2021	金隅集团	601992.SH	1240000000	3.0986	0	4.76217	26.3805	17	0.6664	1.9974	0.593521	19.6641	0.712091	1.11049e+09	1	1
131	2016	楚江新材	002171.SZ	79150685	0.56064	0	3.52636	22.1899	12	0.2663	0.363	0.715234	18.9889	0.576484	1.09075e+08	0	0
131	2017	楚江新材	002171.SZ	110000000	0.664875	0	3.66356	22.2781	13	0.2747	0.3787	0.726064	19.2274	0.625722	0	0	0
131	2018	楚江新材	002171.SZ	131000000	0.928777	0	4.02535	22.6145	14	0.3206	0.4718	0.588332	19.9177	0.536343	1.33367e+08	0	0
131	2019	楚江新材	002171.SZ	170000000	2.55537	0	3.80666	22.8588	15	0.3385	0.5116	0.563547	20.1004	0.517568	1.33368e+08	0	0
131	2020	楚江新材	002171.SZ	230000000	2.03008	0		23.1432	16	0.4756	0.9068	0.622615	20.5078	0.520297	3.33633e+08	0	0
131	2021	楚江新材	002171.SZ	373000000		0	4.40672	23.3082	17	0.5082	1.0334	0.647578	20.9257	0.484002		0	0
132	2016	中马传动	603767.SH	8239287				20.9019	12	0.3022	0.433	0.466088	17.0396			0	0
132	2017	中马传动	603767.SH	8813477	-1.65023	0	2.07944	21.3032	13	0.2043	0.2567	0.611557	17.1918	0.000413	63996000	0	0
132	2018	中马传动	603767.SH	8841801	0.14114	0	2.30259	21.3315	14	0.2308	0.3	0.554972	17.3813	0.05146	44797200	0	0
132	2019	中马传动	603767.SH	9475272	-0.292574	0	2.89037	21.3676	15	0.2415	0.3185	0.568877	17.2938	0.000112	61219600	0	0
132	2020	中马传动	603767.SH	10528181	0.636687	0	2.63906	21.4146	16	0.2662	0.3628	0.553338	17.4079	0.574049	45914700	0	0
132	2021	中马传动	603767.SH	11204042	-1.16226	0	3.55535	21.4248	17	0.2586	0.3488	0.567744	17.5509	0.56981	91794300	0	0
133	2016	天马科技	603668.SH	8437315		45000	2.48491	20.707	12	0.5336	1.144	0.633823	17.291			0	0
133	2017	天马科技	603668.SH	11359033	-0.914815	0	2.99573	21.2289	13	0.5027	1.0109	0.723084	17.4303	8.4e-05	19292000	0	0
133	2018	天马科技	603668.SH	15080459	-0.665881	0	3.4012	21.4815	14	0.5599	1.272	0.733877	17.8399	0.150257	1.49885e+07	0	0
133	2019	天马科技	603668.SH	24321864	-1.37319	0	3.73767	21.7262	15	0.4866	0.9477	0.615523	18.0293	0.105263	0	0	0
133	2020	天马科技	603668.SH	36470040	1.26873	0	3.85015	21.9181	16	0.5444	1.1949	0.603698	18.2664	0.127989	0	0	0
133	2021	天马科技	603668.SH	54150202	2.29932	0	5.1299	22.3606	17	0.568	1.315	0.498127	18.417	0.20286	1.74466e+07	0	0
134	2016	聆达股份	300125.SZ	1624300	1.70847	0	2.83321	21.2738	12	0.3926	0.6464	0.495477	14.9424	0.171224	0	0	0
134	2017	聆达股份	300125.SZ	1130443	2.87293	0	3.13549	21.0581	13	0.4295	0.7528	0.505481	14.1613	0.166175	0	0	0
134	2018	聆达股份	300125.SZ		3.31644	0	3.13549	20.9498	14	0.3853	0.6267	0.559383	14.7896	0.286593	0	0	0
134	2019	聆达股份	300125.SZ	1109892	2.78429	0	3.52636	20.9328	15	0.3394	0.5137	0.494812	15.1725	0.223559	0	0	0
134	2020	聆达股份	300125.SZ	2824827	3.22658	0	3.46574	21.5809	16	0.6248	1.6652	0.357806	16.5997	0.266642	0	0	0
134	2021	聆达股份	300125.SZ	10517379	5.38515	0	4.17439	21.5564	17	0.7109	2.4593	0.3337	17.6036	0.274234	0	0	0
135	2016	搜于特	002503.SZ	63462267	2.24739	0	2.56495	22.6966	12	0.274	0.3775	0.809895	17.5197	0.522986	3.86563e+07	0	0
135	2017	搜于特	002503.SZ	182000000	0.824093	0	2.48491	23.0572	13	0.4226	0.7318	0.840474	17.5028	0.444535	6.24838e+08	0	0
135	2018	搜于特	002503.SZ	188000000	3.03918	0	3.49651	23.0399	14	0.4507	0.8206	0.779111	17.3365	0.470253	0	0	0
135	2019	搜于特	002503.SZ	127000000	2.52913	0	3.97029	23.1494	15	0.4905	0.9626	0.769542	17.4906	0.424618	0	0	0
135	2020	搜于特	002503.SZ	84877512	4.94088	0	4.09434	23.0791	16	0.6157	1.6024	0.724536	17.1481	0.218284	0	0	0
135	2021	搜于特	002503.SZ	52589260	6.01094	0	4.47734	22.6332	17	0.9287	13.0193	0.632944	16.5401	0.134623	0	0	0
136	2016	坤彩科技	603826.SH	4080529				20.5579	12	0.4198	0.7237	0.349956	16.4396			0	0
136	2017	坤彩科技	603826.SH	4697791	-1.03953	0	2.99573	20.9373	13	0.079	0.0858	0.514281	16.6546	0.021339	43200000	0	0
136	2018	坤彩科技	603826.SH	5866790	0.695248	0	3.09104	21.1021	14	0.1111	0.125	0.443399	16.8741	0.149021	56160000	0	0
136	2019	坤彩科技	603826.SH	6177415	1.08054	1000000	3.13549	21.3112	15	0.2184	0.2794	0.367134	16.8212	0.24571	0	0	0
136	2020	坤彩科技	603826.SH	7505606	3.29583	0	3.13549	21.5422	16	0.308	0.4451	0.318033	17.1037	0.082136	0	0	0
136	2021	坤彩科技	603826.SH	8922010	4.11292	0	3.17805	21.7935	17	0.4102	0.6954	0.312994	17.4027	0.066123	0	0	0
137	2016	航新科技	300424.SZ	4244887	0.581822	0	2.70805	20.8281	12	0.212	0.2691	0.583131	17.5416	0.269958	39921000	0	1
137	2017	航新科技	300424.SZ	4735509	3.57348	0	2.89037	20.9291	13	0.2646	0.3598	0.5979	17.5634	0.18662	0	0	1
137	2018	航新科技	300424.SZ	7545692	2.63421	0	3.09104	21.4933	14	0.5579	1.2617	0.562007	18.1045	0.181262	3.11938e+06	0	1
137	2019	航新科技	300424.SZ	14350198	2.22954	0	2.89037	21.6352	15	0.5885	1.4301	0.586781	18.3679	0.116342	2.39952e+06	0	1
137	2020	航新科技	300424.SZ	12231587	3.81458	0		21.5339	16	0.6813	2.138	0.670168	17.9566	0.026914	2.39864e+06	0	1
137	2021	航新科技	300424.SZ	11600407	3.81154	0	4.94876	21.5094	17	0.6606	1.946	0.610691	18.1966	0.085696	2.87866e+06	0	1
138	2016	纳尔股份	002825.SZ	5485456	-4.15607	1474000	2.48491	20.367	12	0.2109	0.2672	0.728636	16.9598	0.02284	20000000	1	1
138	2017	纳尔股份	002825.SZ	6426633	-0.951384	0	2.3979	20.4367	13	0.2422	0.3196	0.67667	17.1205	0.142255	10031000	1	1
138	2018	纳尔股份	002825.SZ	7882901	-0.641695	0	3.09104	20.5509	14	0.2615	0.3541	0.608115	17.4299	0.124824	14028273	1	1
138	2019	纳尔股份	002825.SZ	10172182	-1.0439	0	2.94444	20.8023	15	0.2818	0.3924	0.608983	17.7426	0.115102	2.87859e+07	1	1
138	2020	纳尔股份	002825.SZ	12531153	-1.15419	0	3.82864	20.9232	16	0.2972	0.4229	0.623063	17.904	0.062949	5.87764e+07	1	1
138	2021	纳尔股份	002825.SZ	17591419	-0.747907	0	3.68888	21.2798	17	0.3436	0.5234	0.666796	18.266	0.103163	4.28496e+07	1	1
139	2016	葵花药业	002737.SZ	33724585	-0.358232	150000	1.94591	22.164	12	0.336	0.5061	0.592496	17.9435	0.166078	87600000	0	0
139	2017	葵花药业	002737.SZ	38488763	-1.9507	103667	2.19722	22.2207	13	0.2927	0.4139	0.587137	18.4554	0.614847	292000000	0	0
139	2018	葵花药业	002737.SZ	44656983	-4.29835	324500	1.94591	22.3445	14	0.3207	0.472	0.603199	18.6188	0.688231	584000000	0	0
139	2019	葵花药业	002737.SZ	43635366	-3.37347	161000	1.79176	22.3927	15	0.354	0.5481	0.582547	18.5883	0.646751	584000000	0	0
139	2020	葵花药业	002737.SZ	34623018	-1.54375	0	3.7612	22.3551	16	0.3369	0.508	0.574432	18.5479	0.568664	204400000	0	0
139	2021	葵花药业	002737.SZ	44616614	-2.4775	0	3.95124	22.4523	17	0.3017	0.432	0.602095	18.6988	0.534849	408800000	0	0
140	2016	威星智能	002849.SZ	3896646				19.9635	12	0.4066	0.6851	0.789744	16.959			0	0
140	2017	威星智能	002849.SZ	5011922	-1.75385	0	4.64439	20.604	13	0.3744	0.5985	0.843907	17.2599	0.006037	10400004	0	0
140	2018	威星智能	002849.SZ	7887307	-0.013917	0	5.17048	20.964	14	0.5029	1.0118	0.860715	17.5313	0.105876	6.62035e+06	0	0
140	2019	威星智能	002849.SZ	10746913	2.19927	0	5.11799	21.1577	15	0.5234	1.0982	0.833869	17.7053	0.074305	6.62575e+06	0	0
140	2020	威星智能	002849.SZ	11978160	1.87031	0	4.30407	21.3375	16	0.5491	1.2179	0.825856	17.7525	0.217745	6.62245e+06	0	0
140	2021	威星智能	002849.SZ	11453632	2.37309	0	5.35659	21.2813	17	0.4889	0.9566	0.753361	17.8162	0.224478	6.6178e+06	0	0
141	2016	海思科	002653.SZ	14352120	-3.76803	0	2.19722	22.0355	12	0.3903	0.6402	0.604737	18.9726	0.079795	496924200	0	0
141	2017	海思科	002653.SZ	18561369	-0.834744	0	1.60944	22.1364	13	0.5205	1.0854	0.441377	19.3161	0.070475	302475600	0	0
141	2018	海思科	002653.SZ	34257839	0.613725	0	1.79176	22.1971	14	0.5432	1.1891	0.45274	19.6277	0.116427	205251300	0	0
141	2019	海思科	002653.SZ	39377039	0.865089	0	1.60944	22.3397	15	0.528	1.1186	0.412181	20.0802	0.091955	9.96775e+07	0	0
141	2020	海思科	002653.SZ	33298119	0.353283	0	2.07944	22.332	16	0.4287	0.7503	0.419434	20.3788	0.067759	3.99706e+08	0	0
141	2021	海思科	002653.SZ	27733728	1.93264	0	3.73767	22.3338	17	0.4166	0.714	0.309361	20.5185	0.087642	1.99387e+08	0	0
142	2016	双环传动	002472.SZ	17407292	0.556812	0	3.04452	22.0855	12	0.2282	0.2957	0.50119	17.7973	0.225913	54139520	0	0
142	2017	双环传动	002472.SZ	26347502	0.063421	0	2.89037	22.7365	13	0.5443	1.1946	0.543986	18.2215	0.148597	41020440	0	0
142	2018	双环传动	002472.SZ	31486844	2.57628	0	4.00733	22.7931	14	0.5353	1.1519	0.397939	18.5376	0.100193	4.11925e+07	0	0
142	2019	双环传动	002472.SZ	32402091	2.29827	0	3.85015	22.8225	15	0.5488	1.2164	0.351908	18.4937	0.114938	3.15813e+07	0	0
142	2020	双环传动	002472.SZ	36654257	2.32648	0	3.7612	22.867	16	0.5691	1.3206	0.375054	18.7547	0.203414	1.37317e+07	0	0
142	2021	双环传动	002472.SZ	53867095	2.41283	0	4.94164	23.008	17	0.4918	0.9676	0.382899	19.1808	0.461303	4.66615e+07	0	0
143	2016	合盛硅业	603260.SH	45555395				22.7258	12	0.6353	1.742	0.269612	17.9121			0	0
143	2017	合盛硅业	603260.SH	69270419	-1.53521	0	3.09104	23.3739	13	0.6141	1.5915	0.318988	18.2441	0.033592	295470000	0	0
143	2018	合盛硅业	603260.SH	111000000	1.24274	0	3.71357	23.4997	14	0.5001	1.0006	0.295283	19.1401	0.761896	549400000	0	0
143	2019	合盛硅业	603260.SH	89556637	1.88007	0	3.49651	23.579	15	0.5053	1.0213	0.253531	18.8814	0.419721	215740000	0	0
143	2020	合盛硅业	603260.SH	89808420	2.15569	0	3.3673	23.7191	16	0.5107	1.0439	0.214698	19.2648	0.743423	272020000	0	0
143	2021	合盛硅业	603260.SH	214000000	-0.481828	0	3.78419	24.1349	17	0.3323	0.4976	0.310399	20.1472	0.751612	1.62199e+09	0	0
144	2016	英维克	002837.SZ	5184911	-5.28831	420000	3.29584	20.6372	12	0.346	0.529	0.948703	17.011	0.002181	23388400	0	1
144	2017	英维克	002837.SZ	7874682	0.851659	1.0681e+06	3.13549	20.9526	13	0.4605	0.8537	0.930042	17.3214	0.272069	1.21551e+07	0	1
144	2018	英维克	002837.SZ	10711130	2.98689	2.57722e+06	3.4012	21.4892	14	0.4971	0.9884	0.651256	17.8769	0.259619	3.22518e+07	0	1
144	2019	英维克	002837.SZ	13370526	0.309513	519509	3.17805	21.5769	15	0.4697	0.8858	0.709849	18.3017	0.441147	4.94095e+07	0	1
144	2020	英维克	002837.SZ	17042001	2.30983	315725	3.3673	21.7607	16	0.5024	1.0096	0.781071	18.5652	0.429032	5.80025e+07	0	1
144	2021	英维克	002837.SZ	22273731	2.02595	572188	5.62762	21.9635	17	0.4644	0.867	0.784556	18.827	0.571896	6.01769e+07	0	1
145	2016	香飘飘	603711.SH	23680588				21.4973	12	0.4172	0.7158	0.657916	15.6708			0	0
145	2017	香飘飘	603711.SH	26226261	-1.95308	0	2.83321	21.7557	13	0.3135	0.4566	0.644615	16.4474	0.002439	40001000	0	0
145	2018	香飘飘	603711.SH	32726709	-3.96764	0	2.83321	21.9291	14	0.3367	0.5077	0.583551	15.9944	0.38125	104837500	0	0
145	2019	香飘飘	603711.SH	39776201	-2.4419	0	3.73767	22.0882	15	0.3528	0.5452	0.535727	17.2503	0.167448	104837500	0	0
145	2020	香飘飘	603711.SH	37778813	0.057412	0	3.58352	22.2789	16	0.4009	0.6692	0.566424	16.9692	0.090524	125451330	0	0
145	2021	香飘飘	603711.SH	34626679	0.909333	300000		22.335	17	0.4054	0.6819	0.571987	17.1494	0.097976	70569346	0	0
146	2016	盐津铺子	002847.SZ	6837972		0	2.3979	20.1713	12	0.471	0.8903	0.391536	16.9105			0	0
146	2017	盐津铺子	002847.SZ	7537508	0.39817	0	2.83321	20.6887	13	0.3809	0.6153	0.452119	16.6239	0.000887	24800000	0	0
146	2018	盐津铺子	002847.SZ	11088719	0.033031	0	2.99573	20.8705	14	0.4446	0.8006	0.398622	16.9586	0.022159	24800000	0	0
146	2019	盐津铺子	002847.SZ	14010789	-0.06209	0	3.09104	21.2302	15	0.5304	1.1295	0.397752	17.1077	0.337583	64200000	0	0
146	2020	盐津铺子	002847.SZ	19582037	0.9394	0	3.21888	21.427	16	0.5719	1.336	0.390034	17.7571	0.646359	129500000	0	0
146	2021	盐津铺子	002847.SZ	22805853	1.07915	0	4.72739	21.4565	17	0.5756	1.356	0.328934	17.8263	0.582607	129360000	0	0
147	2016	卫星化学	002648.SZ	53518707	1.35936	34500	2.30259	22.732	12	0.5456	1.2005	0.371258	19.4632	0.624024	93208320	0	0
147	2017	卫星化学	002648.SZ	81874173	0.18656	0	2.07944	23.0441	13	0.292	0.4123	0.512054	19.529	0.615367	9.36066e+07	0	0
147	2018	卫星化学	002648.SZ	100000000	-0.427497	0	1.79176	23.3435	14	0.4142	0.7072	0.495116	19.9017	0.631958	9.5905e+07	0	0
147	2019	卫星化学	002648.SZ	108000000	0.934783	0	2.3979	23.6095	15	0.4836	0.9364	0.304485	19.9944	0.578767	1.91827e+08	0	0
147	2020	卫星化学	002648.SZ	108000000	2.75887	0	2.07944	24.1996	16	0.5782	1.3707	0.342111	19.9908	0.63748	2.08341e+08	0	0
147	2021	卫星化学	002648.SZ	286000000	1.58532	0	3.55535	24.6088	17	0.602	1.5123	0.341221	20.8102	0.635647	6.00826e+08	0	0
148	2016	红相股份	300427.SZ	4107424	-2.2919		3.58352	20.6113	12	0.2283	0.2958	0.891387	17.1032	0.110466	12768480	0	0
148	2017	红相股份	300427.SZ	7437894	-4.64643	55555.6	3.52636	21.8843	13	0.3673	0.5804	0.524667	17.6611	0.178649	2.57388e+07	0	0
148	2018	红相股份	300427.SZ	13107785	1.74629	166667	4.51086	22.0194	14	0.3874	0.6324	0.497317	18.0041	0.106066	4.54837e+07	0	0
148	2019	红相股份	300427.SZ	13402795	1.8197		2.77259	22.2904	15	0.5107	1.0436	0.391905	18.0692	0.061517	4.7301e+07	0	0
148	2020	红相股份	300427.SZ	15171033	2.27973		5.45532	22.3185	16	0.5175	1.0727	0.412499	18.4005	0.206972	4.68288e+07	0	0
148	2021	红相股份	300427.SZ	13952508	2.91159		5.51343	22.0809	17	0.5654	1.3009	0.608943	18.4472	0.140834	0	0	0
149	2016	旗滨集团	601636.SH	69575594	0.297694	60000	2.3979	23.2382	12	0.5128	1.0526	0.194966	19.084	0.392707	3.91251e+08	0	0
149	2017	旗滨集团	601636.SH	75961491	-0.725777	5742044	2.30259	23.2661	13	0.4434	0.7967	0.165073	19.3547	0.470634	803877882	0	0
149	2018	旗滨集团	601636.SH	83821726	-0.83312	27091370	1.79176	23.2756	14	0.4103	0.6958	0.16226	19.5792	0.375657	806507982	0	0
149	2019	旗滨集团	601636.SH	92966021	-0.959799	17956770	2.30259	23.2925	15	0.3692	0.5853	0.19188	19.8017	0.460403	806310882	0	0
149	2020	旗滨集团	601636.SH	96493137	-1.83181	6.22952e+06	3.4012	23.3836	16	0.3348	0.5033	0.231602	19.8597	0.482566	940182544	0	0
149	2021	旗滨集团	601636.SH	146000000	-5.67233	15879384	4.02535	23.7653	17	0.3553	0.5512	0.41049	20.288	0.453746	2149030452	0	0
150	2016	博腾股份	300363.SZ	13263140	0.83587	0	2.83321	21.7781	12	0.5229	1.0958	0.387666	17.9523	0.347112	2.55146e+07	1	0
150	2017	博腾股份	300363.SZ	11844206	1.91611	0	2.70805	21.7699	13	0.4912	0.9653	0.312985	18.1374	0.068383	1.10427e+07	1	0
150	2018	博腾股份	300363.SZ	11850037	-3.56953	0	2.30259	22.199	14	0.3409	0.5172	0.630858	18.1488	0.191572	2.55091e+07	1	0
150	2019	博腾股份	300363.SZ	15513120	0.133152	0	2.19722	22.0984	15	0.2253	0.2908	0.48705	18.6241	0.448575	5.64457e+07	1	0
150	2020	博腾股份	300363.SZ	20713802	0.298314	0	3.17805	22.2267	16	0.2454	0.3253	0.485225	18.8771	0.603726	6.56963e+07	1	0
150	2021	博腾股份	300363.SZ	31037954	2.36326	0	4.20469	22.6046	17	0.3621	0.5676	0.489319	19.3908	0.65259	1.0507e+08	1	0
151	2016	赛福天	603028.SH	5183586	0.444585	0	2.07944	20.5986	12	0.2345	0.3064	0.528724	16.728	0.03572	9494400	0	0
151	2017	赛福天	603028.SH	5540970	0.361969	0	1.79176	20.6836	13	0.2842	0.397	0.531262	16.8086	0.347721	7286400	0	0
151	2018	赛福天	603028.SH	5471473	1.67392	0	1.38629	20.6886	14	0.2762	0.3817	0.56782	16.8125	0.268791	5078400	0	0
151	2019	赛福天	603028.SH	6322017	0.50746	0	2.07944	20.5935	15	0.1924	0.2382	0.510721	16.8863	0.569543	4416000	0	0
151	2020	赛福天	603028.SH	7503580	1.30476	0	3.29584	20.8802	16	0.3525	0.5445	0.441891	17.0865	0.546047	16560000	0	0
151	2021	赛福天	603028.SH	9159106	2.6959	0	3.93183	20.9931	17	0.381	0.6155	0.483307	17.184	0.534172	17452032	0	0
152	2016	皮阿诺	002853.SZ	6300956				20.2848	12	0.4099	0.6945	0.609789	16.8004			0	0
152	2017	皮阿诺	002853.SZ	8257815	-2.8962	0	3.29584	21.0181	13	0.2918	0.412	0.754321	17.0992	0.004265	71457090	0	0
152	2018	皮阿诺	002853.SZ	11098223	-0.151924	50000	3.82864	21.1848	14	0.3075	0.4441	0.723162	17.3948	0.143352	31068300	0	0
152	2019	皮阿诺	002853.SZ	14706192	0.141911	50000	3.73767	21.4181	15	0.3798	0.6123	0.723794	17.4359	0.130092	40388790	0	0
152	2020	皮阿诺	002853.SZ	14941416	-0.564304	0	3.63759	21.8641	16	0.3583	0.5584	0.791706	17.6413	0.199922	38835375	0	0
152	2021	皮阿诺	002853.SZ	18243838	3.7388	0	5.34711	21.5945	17	0.5187	1.0779	0.655608	17.7596	0.201908	0	0	0
153	2016	川金诺	300505.SZ	6471124	-0.600338	350000	2.07944	20.4935	12	0.2191	0.2805	0.524214	16.5201	0.000462	14004000	0	0
153	2017	川金诺	300505.SZ	7994200	-0.161508	500000	3.09104	20.6075	13	0.2509	0.3349	0.527292	16.7571	0.126016	12136800	0	0
153	2018	川金诺	300505.SZ	9645091	-0.018034	400000	3.29584	20.7642	14	0.3096	0.4485	0.418346	16.7949	0.022688	13070400	0	0
153	2019	川金诺	300505.SZ	11279788	0.039643	0	3.13549	21.0926	15	0.3594	0.5611	0.421823	16.9012	0.036305	1.60842e+07	0	0
153	2020	川金诺	300505.SZ	10512310	1.09597	0	3.09104	21.3851	16	0.4548	0.8342	0.373023	16.9834	0.095119	8.49446e+06	0	0
153	2021	川金诺	300505.SZ	15378549	1.04846	0	3.46574	21.5757	17	0.3361	0.5062	0.364231	17.3278	0.03117	2.99588e+07	0	0
154	2016	恒立液压	601100.SH	13711239	1.28174	0	2.30259	22.3717	12	0.3201	0.4709	0.44371	18.0531	0.85179	41580000	0	0
154	2017	恒立液压	601100.SH	27931477	1.58533	0	2.77259	22.5407	13	0.3708	0.5894	0.535168	18.6223	0.892844	138600000	0	0
154	2018	恒立液压	601100.SH	42082796	-0.235247	0	2.56495	22.7072	14	0.3708	0.5893	0.61102	18.9612	0.915193	264600000	0	0
154	2019	恒立液压	601100.SH	54147262	-0.885478	0	2.19722	22.8547	15	0.3338	0.501	0.6517	19.3046	0.8931	529200000	0	0
154	2020	恒立液压	601100.SH	78534146	-0.236798	0	2.30259	23.086	16	0.3078	0.4446	0.71513	19.5477	0.887565	783216000	0	0
154	2021	恒立液压	601100.SH	93127638	-1.07666	0	3.89182	23.2355	17	0.2508	0.3347	0.741649	20.2708	0.900276	952912800	0	0
155	2016	腾龙股份	603158.SH	7743219	0.290363	0	2.70805	20.9374	12	0.2664	0.3631	0.679572	17.3708	0.548416	32751900	0	0
155	2017	腾龙股份	603158.SH	9036820	-0.031936	0	2.89037	21.1441	13	0.3102	0.4496	0.577495	17.7815	0.129241	39385980	0	0
155	2018	腾龙股份	603158.SH	10186239	0.423416	0	3.3322	21.2019	14	0.3392	0.5133	0.571736	17.9115	0.543402	80882000	0	0
155	2019	腾龙股份	603158.SH	10341926	1.76883	0	2.70805	21.6206	15	0.4843	0.9389	0.573627	17.9795	0.530231	26036544	0	0
155	2020	腾龙股份	603158.SH	17713315	2.0638	0	2.3979	21.8186	16	0.5226	1.0945	0.573073	18.3308	0.414235	32545680	0	0
155	2021	腾龙股份	603158.SH	22069454	1.86947	0	4.15888	22.0075	17	0.4111	0.6982	0.599161	18.4444	0.3805	3.50571e+07	0	0
156	2016	浙江鼎力	603338.SH	6946750	-0.930983	0	2.77259	21.039	13	0.2082	0.2629	0.616017	17.3947	0.248525	29250000	0	0
156	2017	浙江鼎力	603338.SH	11411585	-4.49112	0	2.94444	21.7452	14	0.2073	0.2615	0.76405	17.2508	0.501317	7.07705e+07	0	0
156	2018	浙江鼎力	603338.SH	17079768	-0.188236	0	2.94444	22.0135	15	0.2841	0.3968	0.717341	17.9343	0.313328	86693852	0	0
156	2019	浙江鼎力	603338.SH	23917251	0.657591	0	2.99573	22.3042	16	0.3399	0.515	0.697368	18.1871	0.325786	1.21371e+08	0	0
156	2020	浙江鼎力	603338.SH	29581955	1.74971	0	3.68888	22.493	17	0.362	0.5675	0.70652	18.4668	0.367961	1.26226e+08	0	0
156	2021	浙江鼎力	603338.SH	49345676	0.849959	0	5.17615	22.9824	18	0.3756	0.6016	0.772245	18.8586	0.369949	1.65065e+08	0	0
157	2016	保力新	300116.SZ	38220515	1.56604	0	4.33073	23.7631	13	0.6242	1.6607	0.582551	18.9314	0.017826	1.21626e+07	0	0
157	2017	保力新	300116.SZ	96566685	5.3129	0	2.99573	24.1086	14	0.8614	6.2128	0.733937	20.0344	0.15771	0	0	0
157	2018	保力新	300116.SZ	40042329	5.07349	0	3.29584	23.5912	15	0.9886	86.7639	0.740322	18.4056	0.03525	0	0	0
157	2019	保力新	300116.SZ	5431646	4.7424	0	2.56495	20.9457	16	0.5494	1.2191	0.884595	16.7345	0.272211	0	0	0
157	2020	保力新	300116.SZ	1428294	7.87813	0	3.43399	20.4686	17	0.4707	0.8892	0.707852	12.2059	0.303885	0	0	0
157	2021	保力新	300116.SZ	1634198	7.30782	0	5.16479	20.3722	18	0.6288	1.694	0.561375	16.0765	0.272286	0	0	0
158	2016	海欣食品	002702.SZ	9262982	1.93352	0	2.3979	20.9369	13	0.3679	0.5819	0.623441	16.19	0.088135	0	0	0
158	2017	海欣食品	002702.SZ	9690541	2.20222	44382.8	1.09861	20.7947	14	0.2829	0.3945	0.603096	16.4921	0.004893	0	0	0
158	2018	海欣食品	002702.SZ	11461188	0.834006	1.1957e+06	2.30259	20.8663	15	0.3029	0.4345	0.638661	16.8857	0.004821	24038000	0	0
158	2019	海欣食品	002702.SZ	13873976	1.75933	1.63083e+06	2.19722	20.9023	16	0.3408	0.5169	0.620505	16.5408	0.001533	24038000	0	0
158	2020	海欣食品	002702.SZ	16073511	0.873233	32142.8	3.29584	21.0255	17	0.3783	0.6085	0.617005	16.697	0.044994	24038000	0	0
158	2021	海欣食品	002702.SZ	15560100	3.52631	32142.8	4.27667	21.1206	18	0.4634	0.8636	0.491212	16.6824	7.4e-05	0	0	0
159	2016	国瓷材料	300285.SZ	6832131	-1.54674	0	2.89037	21.5267	13	0.2101	0.2659	0.572579	17.6482	0.583591	2.99151e+07	0	0
159	2017	国瓷材料	300285.SZ	12172450	1.41223	80000	2.89037	21.9139	14	0.3457	0.5284	0.46454	18.1197	0.494538	2.99151e+07	0	0
159	2018	国瓷材料	300285.SZ	17986201	0.423384	0	4.00733	22.1999	15	0.2043	0.2568	0.370687	18.4526	0.502366	6.42227e+07	0	0
159	2019	国瓷材料	300285.SZ	21522002	1.12629	0	3.61092	22.2931	16	0.177	0.2151	0.408697	18.7424	0.508484	5.78005e+07	0	0
159	2020	国瓷材料	300285.SZ	25437277	-0.073622	0	3.78419	22.5192	17	0.1088	0.1221	0.508987	18.8954	0.576636	1.00381e+08	0	0
159	2021	国瓷材料	300285.SZ	31630713	0.837113	0	5.0626	22.7874	18	0.2212	0.284	0.554006	19.143	0.577747	1.10419e+08	0	0
160	2016	志邦家居	603801.SH	15703405				21.0631	13	0.5257	1.1082	0.582953	17.7663			0	0
160	2017	志邦家居	603801.SH	21563803	-4.62257	0	2.89037	21.6866	14	0.3514	0.5418	0.714863	18.0115	0.333741	96000000	0	0
160	2018	志邦家居	603801.SH	24339934	-2.26894	0	3.55535	21.7474	15	0.3276	0.4872	0.602206	18.3426	0.212614	137600000	0	0
160	2019	志邦家居	603801.SH	29608578	-0.989793	0	4.11087	21.8532	16	0.3768	0.6045	0.580737	18.7165	0.214067	1.474e+08	0	0
160	2020	志邦家居	603801.SH	38393914	-1.20243	0	4.31749	22.1411	17	0.4603	0.8529	0.603084	19.235	0.204007	178666688	0	0
160	2021	志邦家居	603801.SH	51557915	0.688033	0	5.33272	22.3906	18	0.511	1.0448	0.526058	19.4557	0.169269	1.87385e+08	0	0
161	2016	汤臣倍健	300146.SZ	23114211	-3.805	150000	4.07754	22.3963	13	0.1172	0.1328	0.606099	18.4421	0.172938	3.82284e+08	0	0
161	2017	汤臣倍健	300146.SZ	31091299	-4.367	490000	3.55535	22.5338	14	0.1606	0.1913	0.663841	18.2383	0.167842	4.8514e+08	0	0
161	2018	汤臣倍健	300146.SZ	43483146	-4.45222	0	3.73767	23.0047	15	0.2965	0.4214	0.41833	18.455	0.378347	734408940	0	0
161	2019	汤臣倍健	300146.SZ	52586467	-1.36651	400000	3.98898	22.8432	16	0.288	0.4045	0.457094	18.6451	0.210931	5.69697e+08	0	0
161	2020	汤臣倍健	300146.SZ	60947728	-3.27169	0	4.43082	22.9892	17	0.2799	0.3886	0.503054	18.732	0.297656	1.10671e+09	0	0
161	2021	汤臣倍健	300146.SZ	74405399	-4.00034	0	4.66344	23.2856	18	0.1874	0.2306	0.566	18.8281	0.268891	1.19022e+09	0	0
162	2016	红墙股份	002809.SZ	4367923	-3.25253	0	2.56495	20.7418	13	0.1304	0.1499	0.896743	16.6089	0.00302	24000000	0	0
162	2017	红墙股份	002809.SZ	6300845	-0.072158	0	2.77259	20.9458	14	0.2361	0.309	0.899515	16.8622	0.413276	25007900	0	0
162	2018	红墙股份	002809.SZ	9314740	0.762222	400000	2.63906	21.0742	15	0.2707	0.3713	0.879814	17.1817	0.320734	25276780	0	0
162	2019	红墙股份	002809.SZ	11590927	2.12548	0	2.70805	21.2474	16	0.3131	0.4558	0.893426	17.3939	0.172104	7440000	0	0
162	2020	红墙股份	002809.SZ	13369592	2.10139	100000	2.94444	21.3985	17	0.3339	0.5012	0.879016	17.5716	0.149982	2.05277e+07	0	0
162	2021	红墙股份	002809.SZ	15511036	1.20021	0	4.34381	21.6146	18	0.4143	0.7073	0.860666	17.8268	0.138385	2.06891e+07	0	0
163	2016	凯利泰	300326.SZ	5502828	0.903459	0	3.09104	21.5194	13	0.1694	0.204	0.430422	17.6478	0.46782	2.13982e+07	1	1
163	2017	凯利泰	300326.SZ	8022604	-0.578731	0	2.83321	21.7145	14	0.2423	0.3198	0.424944	17.7541	0.426061	5.09617e+07	1	1
163	2018	凯利泰	300326.SZ	9307131	1.05347	0	2.99573	21.9958	15	0.2991	0.4267	0.516682	17.8381	0.569921	3.61488e+07	1	1
163	2019	凯利泰	300326.SZ	12219681	1.09403	0	2.83321	22.0504	16	0.27	0.3699	0.509298	17.8403	0.478727	3.61488e+07	1	1
163	2020	凯利泰	300326.SZ	10608446	0.160481	0	2.35138	22.0264	17	0.2699	0.3697	0.494961	17.8392	0.341144	3.60073e+07	1	1
163	2021	凯利泰	300326.SZ	12693151	-0.955326	0	1.38629	21.9787	18	0.2083	0.2631	0.511301	18.123	0.275607	10704000	1	1
164	2016	仟源医药	300254.SZ	7459529	1.72406	78000	2.70805	21.0827	13	0.3335	0.5003	0.372729	17.464	0.034831	4166160	0	0
164	2017	仟源医药	300254.SZ	9379885	2.27855	3000	2.94444	21.1411	14	0.3605	0.5637	0.396938	17.631	0.018877	0	0	0
164	2018	仟源医药	300254.SZ	11364496	3.03673	45630	2.19722	21.1259	15	0.3774	0.6061	0.424456	18.0657	0.055665	0	0	0
164	2019	仟源医药	300254.SZ	11317409	2.7761	0	1.60944	21.3122	16	0.4825	0.9323	0.359697	17.8392	0.017939	0	0	0
164	2020	仟源医药	300254.SZ	8477190	3.74342	0	3.23868	21.3113	17	0.5154	1.0634	0.321524	17.9665	0.030238	0	0	0
164	2021	仟源医药	300254.SZ	9297908	3.26095	0	3.82864	21.1464	18	0.5123	1.0506	0.246194	18.0414	0.04953	0	0	0
165	2016	向日葵	300111.SZ	16024837	5.34807	0	2.70805	21.7542	13	0.5361	1.1556	0.425522	17.8789	0.031196	0	0	0
165	2017	向日葵	300111.SZ	15287660	5.66559	0	2.63906	21.7149	14	0.5129	1.0531	0.426833	17.5358	0.048575	0	0	0
165	2018	向日葵	300111.SZ	6574658	3.65652	0	2.94444	21.0992	15	0.8784	7.2205	0.562501	16.7176	0.049379	0	0	0
165	2019	向日葵	300111.SZ	8366516	1.66648	0	2.19722	20.358	16	0.7525	3.041	0.727612	17.0776	0.031323	0	0	0
165	2020	向日葵	300111.SZ	2870112		0	1.94591	20.1514	17	0.5198	1.0824	0.679203	16.2436	0.031022		0	0
165	2021	向日葵	300111.SZ	2970428		100000	3.3322	20.2638	18	0.3505	0.5396	0.789346	16.3225	0.018872		0	0
166	2016	蔚蓝生物	603739.SH	7810319				20.5344	13	0.3261	0.4838	0.491069	18.1655			0	0
166	2017	蔚蓝生物	603739.SH	7997228				20.5995	14	0.3294	0.4911	0.497116	18.0728	0.003964		0	0
166	2018	蔚蓝生物	603739.SH	8141726		0	2.19722	20.667	15	0.3321	0.4972	0.48713	18.0596	0.003964		0	0
166	2019	蔚蓝生物	603739.SH	8464781	-0.930333	819543	2.94444	20.9711	16	0.1943	0.2412	0.55095	18.133	0.003964	30933400	0	0
166	2020	蔚蓝生物	603739.SH	9604984	-0.737342	2.45846e+06	3.17805	21.0958	17	0.2316	0.3015	0.511361	18.1965	0.054796	30933400	0	0
166	2021	蔚蓝生物	603739.SH	11509311	-0.339929	1.67892e+06	3.98898	21.5216	18	0.2413	0.3181	0.437411	18.43	0.083603	4.03336e+07	0	0
167	2016	朗博科技	603655.SH	1562562				19.581	13	0.107	0.1198	0.476751	15.9277			0	0
167	2017	朗博科技	603655.SH	1874442	-3.67654	0	2.48491	20.0254	14	0.0733	0.0791	0.672795	15.9545	0.053095	10600000	0	0
167	2018	朗博科技	603655.SH	1743029	-1.36445	0	2.07944	20.0581	15	0.0649	0.0694	0.657107	15.9905	0.229295	10600000	0	0
167	2019	朗博科技	603655.SH	1598801	-0.645127	0	2.07944	20.073	16	0.0551	0.0583	0.655723	15.9675	0.088338	7420000	0	0
167	2020	朗博科技	603655.SH	1686078	0.14754	0	2.3979	20.1118	17	0.0632	0.0675	0.690137	15.9904	0.094128	10600000	0	0
167	2021	朗博科技	603655.SH	1932169	-0.140431	0	4.17439	20.1456	18	0.0692	0.0743	0.720883	16.0024	0.118567	10600000	0	0
168	2016	乐凯新材	300446.SZ	2612836	-2.69127	0	2.48491	20.1127	13	0.0842	0.092	0.73043	16.9006	0.128456	36840000	0	0
168	2017	乐凯新材	300446.SZ	2582691	-2.37012	0	2.70805	20.2333	14	0.078	0.0846	0.762298	16.8746	0.044219	49120000	0	0
168	2018	乐凯新材	300446.SZ	2644296	-0.970715	0	3.89182	20.3123	15	0.0667	0.0714	0.740812	17.1693	0.38508	36840000	0	0
168	2019	乐凯新材	300446.SZ	2786716	-0.751304	0	3.61092	20.4223	16	0.0656	0.0702	0.702	17.3319	0.335753	4605000	0	0
168	2020	乐凯新材	300446.SZ	1310363	0.577323	0	3.7612	20.5467	17	0.1959	0.2436	0.558086	17.492	0.326015	0	0	0
168	2021	乐凯新材	300446.SZ	1530825	0.864626	0	4.64439	20.5333	18	0.18	0.2194	0.449314	17.2777	0.314427	0	0	0
169	2016	惠发食品	603536.SH	8890185				20.6985	13	0.5814	1.3886	0.331805	17.3328			0	0
169	2017	惠发食品	603536.SH	9384952	0.498572	0	2.89037	20.7391	14	0.3664	0.5782	0.380361	17.4558	0.00497	30000000	0	0
169	2018	惠发食品	603536.SH	10423799	1.22426	0	3.13549	20.8678	15	0.4297	0.7536	0.45286	17.4152	0.273864	20160000	0	0
169	2019	惠发食品	603536.SH	12100325	1.69293	0	3.93183	20.9259	16	0.4696	0.8853	0.457598	17.4173	0.188191	3360000	0	0
169	2020	惠发食品	603536.SH	14094308	2.27831	0	4.54329	21.0747	17	0.5218	1.0913	0.486197	17.8145	0.457841	15469740	0	0
169	2021	惠发食品	603536.SH	16491590	2.80337	0	4.48864	21.0954	18	0.5839	1.4031	0.438865	17.6692	0.356121	0	0	0
170	2016	今飞凯达	002863.SZ	22941931				21.7886	13	0.7937	3.8476	0.462522	18.1649			0	0
170	2017	今飞凯达	002863.SZ	25776771	3.80988	0	2.77259	22.0606	14	0.7582	3.1363	0.51629	18.1669	0.005382	19935000	0	0
170	2018	今飞凯达	002863.SZ	28820282	2.56598	0	3.3322	22.1308	15	0.7639	3.2351	0.484917	18.2752	0.476034	6777900	0	0
170	2019	今飞凯达	002863.SZ	29449992	3.38404	0	3.09104	22.2191	16	0.7631	3.2217	0.424809	18.2242	0.379849	6.02487e+06	0	0
170	2020	今飞凯达	002863.SZ	31192672	2.87066	0	3.58352	22.4019	17	0.6504	1.8606	0.44455	18.2817	0.579027	6.48432e+06	0	0
170	2021	今飞凯达	002863.SZ	39594338	3.26685	0	4.79579	22.4667	18	0.6595	1.9367	0.418277	18.8449	0.558501	7.48228e+06	0	0
171	2016	天佑德酒	002646.SZ	14322470	-0.311284	1440000	3.3322	21.8747	13	0.2208	0.2833	0.522296	16.4365	0.732862	76500000	0	0
171	2017	天佑德酒	002646.SZ	13211167	1.45966	1390000	3.4012	21.7029	14	0.1373	0.1592	0.476908	17.0331	0.733668	31500000	0	0
171	2018	天佑德酒	002646.SZ	13501389	0.253362	2600000	3.66356	21.8015	15	0.1914	0.2367	0.522385	17.4691	0.746709	54000000	0	0
171	2019	天佑德酒	002646.SZ	12546650	1.79076	2165000	4.13517	21.7554	16	0.1588	0.1888	0.492119	17.4165	0.716596	13500000	0	0
171	2020	天佑德酒	002646.SZ	7645911	2.23214	3125000	4.45435	21.7024	17	0.1624	0.1939	0.471903	17.3403	0.686053	0	0	0
171	2021	天佑德酒	002646.SZ	10536504	1.06512	0	4.26268	21.8935	18	0.1635	0.1955	0.557249	16.8635	0.593648	2.36281e+07	0	0
172	2016	星云股份	300648.SZ	2267157				19.7841	13	0.4292	0.7518	0.731841	17.02			0	0
172	2017	星云股份	300648.SZ	3085474	0.62298	0	3.66356	20.2905	14	0.2032	0.255	0.753932	17.5337	0.263992	6770000	0	0
172	2018	星云股份	300648.SZ	3027842	1.63406	0	3.82864	20.3723	15	0.2442	0.3231	0.736093	17.7781	0.168089	2031000	0	0
172	2019	星云股份	300648.SZ	3656441	4.13632	20000	4.09434	20.6411	16	0.4176	0.7171	0.611008	17.8802	0.024735	1354000	0	0
172	2020	星云股份	300648.SZ	5748407	2.66169	0	4.18965	20.9164	17	0.5096	1.0391	0.627658	18.2219	0.068856	5416000	0	0
172	2021	星云股份	300648.SZ	8108830	3.06981	0	5.26786	21.4121	18	0.4613	0.8562	0.657047	18.7458	0.126713	8.12811e+06	0	0
173	2016	天顺风能	002531.SZ	22634215	-0.955779	0	2.70805	22.7951	13	0.4126	0.7024	0.550723	18.5662	0.744488	2.13482e+08	0	0
173	2017	天顺风能	002531.SZ	31675682	3.0272	0	2.83321	23.0321	14	0.5069	1.028	0.445019	18.7109	0.776484	5.87076e+07	0	0
173	2018	天顺风能	002531.SZ	37012220	1.37106	0	2.94444	23.2701	15	0.5816	1.3903	0.470991	18.7242	0.754234	1.06974e+08	0	0
173	2019	天顺风能	002531.SZ	59682309	2.03514	0	3.3673	23.2933	16	0.5448	1.1968	0.445216	19.2858	0.706186	1.77902e+08	0	0
173	2020	天顺风能	002531.SZ	80508738	2.47396	0	3.17805	23.4144	17	0.5328	1.1406	0.449836	19.7364	0.625699	2.66853e+08	0	0
173	2021	天顺风能	002531.SZ	81684067	2.9087	0	4.09434	23.4769	18	0.5	1	0.448255	19.6747	0.721471	1.44201e+08	0	0
174	2016	英搏尔	300681.SZ	4076002				19.9631	13	0.4291	0.7515	0.740031	16.5908			0	0
174	2017	英搏尔	300681.SZ	5358933	1.3507	0	3.29584	20.6243	14	0.2905	0.4094	0.784033	17.3537	0.057942	45360000	0	0
174	2018	英搏尔	300681.SZ	6545696	0.5205	0	3.13549	20.9273	15	0.4696	0.8855	0.754659	17.6445	0.161881	7560000	0	0
174	2019	英搏尔	300681.SZ	3185679	0.557914	0	3.91202	20.6667	16	0.4037	0.677	0.523362	17.7757	0.146312	0	0	0
174	2020	英搏尔	300681.SZ	4209795	2.12714	0	3.29584	20.8105	17	0.4697	0.8858	0.547668	17.5615	0.194745	3780000	0	0
174	2021	英搏尔	300681.SZ	9755788	5.47297	0	4.7362	21.4139	18	0.6601	1.9416	0.702969	18.3362	0.495486	4.59564e+06	0	0
175	2016	必创科技	300667.SZ	1311307				19.252	13	0.2962	0.4209	0.823843	16.5263			1	1
175	2017	必创科技	300667.SZ	1733153	-0.446517	0	4.70048	19.945	14	0.2177	0.2782	0.869433	16.8718	0.031265	6800000	1	1
175	2018	必创科技	300667.SZ	2104002	1.50458	0	4.96284	20.0435	15	0.2097	0.2654	0.800759	16.9305	0.07862	6120000	1	1
175	2019	必创科技	300667.SZ	3653248	-0.506076	0	4.62497	21.0796	16	0.4001	0.667	0.530593	17.2201	0.042856	1.21606e+07	1	1
175	2020	必创科技	300667.SZ	7703755	0.921523	0	4.75359	21.1691	17	0.2634	0.3576	0.572211	18.0688	0.025636	1.98786e+07	1	1
175	2021	必创科技	300667.SZ	8458855	0.455567	0	4.69135	21.2358	18	0.2495	0.3324	0.562249	18.1243	0.054758	4.01681e+07	1	1
176	2016	厚普股份	300471.SZ	12991046	0.782093	0	3.91202	21.6031	13	0.2892	0.4068	0.67999	17.3159	0.080696	48941640	0	0
176	2017	厚普股份	300471.SZ	7385331	2.21403	0	3.95124	21.7762	14	0.3992	0.6645	0.601291	17.1179	0.123341	6671052	0	0
176	2018	厚普股份	300471.SZ	3704311	3.83484	0	3.46574	21.4369	15	0.3932	0.648	0.439264	17.6853	0.105313	0	0	0
176	2019	厚普股份	300471.SZ	5425889	1.2142	0	3.3673	21.3109	16	0.3026	0.4339	0.380154	17.13	0.164591	4376640	0	0
176	2020	厚普股份	300471.SZ	4783890	3.13033	0	3.91202	21.3716	17	0.4363	0.7739	0.437954	17.2829	0.23494	0	0	0
176	2021	厚普股份	300471.SZ	8742855	4.57497	0	5.27811	21.5038	18	0.4999	0.9997	0.48066	17.5565	0.227885	0	0	0
177	2016	好太太	603848.SH	7750575				20.4788	13	0.22	0.2821	0.820776	17.116			0	1
177	2017	好太太	603848.SH	11139245	-8.37965	0	4.80402	21.0349	14	0.2032	0.2551	0.895782	17.3954	0.003446	62155000	0	1
177	2018	好太太	603848.SH	13099817	-6.38338	0	4.97673	21.2119	15	0.2107	0.2669	0.743694	17.576	0.224549	100250000	0	1
177	2019	好太太	603848.SH	12594138	-4.1938	0	5.2832	21.3872	16	0.2427	0.3204	0.771718	17.7838	0.119143	100250000	0	1
177	2020	好太太	603848.SH	11592134	-1.10563	0	5.28827	21.4673	17	0.2084	0.2632	0.651006	17.6294	0.024099	100250000	0	1
177	2021	好太太	603848.SH	14263517	-1.62573	0	5.97635	21.5756	18	0.1987	0.248	0.638088	17.6999	0.005739	100250000	0	1
178	2016	至正股份	603991.SH	3513525				19.9593	13	0.4716	0.8924	0.568239	16.7696			0	1
178	2017	至正股份	603991.SH	4275270	1.2062	0	3.52636	20.2577	14	0.2652	0.3609	0.606563	16.8328	0.02031	7.4535e+06	0	1
178	2018	至正股份	603991.SH	5693496	3.5471	0	3.52636	20.5217	15	0.3983	0.6618	0.665965	16.9055	0.480822	1.19256e+07	0	1
178	2019	至正股份	603991.SH	4614792	2.14527	0	3.97029	20.352	16	0.3925	0.646	0.600701	17.0817	0.301261	0	0	1
178	2020	至正股份	603991.SH	3114960	2.66764	0	3.66356	20.1641	17	0.351	0.5409	0.536332	16.5691	0.340145	0	0	1
178	2021	至正股份	603991.SH	1281478	2.46792	833714	4.56435	19.8776	18	0.2601	0.3516	0.408875	15.7331	0.295429	0	0	1
179	2016	顺灏股份	002565.SZ	18727409	1.23918	0	2.07944	22.0373	13	0.3896	0.6384	0.453217	17.9634	0.298295	68746800	1	1
179	2017	顺灏股份	002565.SZ	19486429	1.56642	0	1.94591	22.0931	14	0.3783	0.6084	0.458256	18.2059	0.310176	0	1	1
179	2018	顺灏股份	002565.SZ	20539712	0.189047	0	2.56495	22.007	15	0.3692	0.5853	0.576046	18.2965	0.310281	1.43002e+08	1	1
179	2019	顺灏股份	002565.SZ	17341403	1.74019	0	2.89037	21.8407	16	0.2991	0.4268	0.581104	18.2246	0.240075	0	1	1
179	2020	顺灏股份	002565.SZ	15996218	1.26815	0	2.94444	21.8289	17	0.2921	0.4127	0.568079	18.011	0.241716	0	1	1
179	2021	顺灏股份	002565.SZ	15497242	1.37703	50000	4.09434	21.7783	18	0.2661	0.3626	0.474761	17.8964	0.266877	0	1	1
180	2016	富煌钢构	002743.SZ	23827640	3.178	0	3.49651	22.4129	13	0.6434	1.8042	0.802795	18.1464	0.279429	1.00667e+07	0	0
180	2017	富煌钢构	002743.SZ	28133377	4.37936	0	3.7612	22.5126	14	0.6621	1.9598	0.671836	18.4166	0.319707	1.41629e+07	0	0
180	2018	富煌钢构	002743.SZ	35291130	2.49819	0	3.98898	22.6807	15	0.6984	2.3158	0.711992	18.5791	0.547743	16860544	0	0
180	2019	富煌钢构	002743.SZ	37432037	3.01746	0	3.46574	22.7618	16	0.7122	2.475	0.763123	18.799	0.502217	1.81616e+07	0	0
180	2020	富煌钢构	002743.SZ	40700844	3.05068	0	2.83321	22.9255	17	0.6737	2.0644	0.791819	18.7774	0.48772	2.69866e+07	0	0
180	2021	富煌钢构	002743.SZ	57419954	4.41672	0	3.66356	23.0341	18	0.6922	2.2493	0.804346	19.1158	0.428632	3.35157e+07	0	0
181	2016	苏博特	603916.SH	13108164				21.58	13	0.5253	1.1066	0.578544	18.245			0	0
181	2017	苏博特	603916.SH	16783212	1.78457	612500	1.79176	21.7286	14	0.3118	0.4531	0.573037	18.4458	0.002655	60800000	0	0
181	2018	苏博特	603916.SH	23167706	2.00495	677000	2.07944	21.9859	15	0.4077	0.6884	0.639539	18.5914	9.1e-05	74234400	0	0
181	2019	苏博特	603916.SH	33087614	0.515335	0	2.07944	22.3342	16	0.4752	0.9056	0.645926	18.9575	0.085488	93183000	0	0
181	2020	苏博特	603916.SH	36495976	0.996637	0	2.3979	22.5815	17	0.4129	0.7033	0.661011	18.9855	0.53078	1.26093e+08	0	0
181	2021	苏博特	603916.SH	45183013	1.55444	0	3.80666	22.7474	18	0.4365	0.7746	0.666768	19.2073	0.540702	1.51311e+08	0	0
182	2016	物产金轮	002722.SZ	17381094	1.50243	50000	2.94444	21.5731	13	0.2888	0.4061	0.56092	16.5766	0.075521	2.28107e+07	0	0
182	2017	物产金轮	002722.SZ	20989209	1.83001	50000	3.7612	21.6577	14	0.3199	0.4704	0.558335	16.6488	0.079313	1.75467e+07	0	0
182	2018	物产金轮	002722.SZ	22688652	0.963282	30000	3.89182	21.7619	15	0.3493	0.5367	0.559612	16.7267	0.259027	3.50933e+07	0	0
182	2019	物产金轮	002722.SZ	24198327	1.58675	30000	3.63759	21.8426	16	0.3768	0.6047	0.584701	16.7007	0.455489	3.50933e+07	0	0
182	2020	物产金轮	002722.SZ	23625184	0.814417	0	2.3979	21.821	17	0.3658	0.5769	0.596443	16.7294	0.458072	1.75477e+07	0	0
182	2021	物产金轮	002722.SZ	31652640	1.16827	37000	3.2581	21.8279	18	0.3335	0.5005	0.591283	16.9959	0.466246	2.63218e+07	0	0
183	2016	泰禾智能	603656.SH	3706563				20.035	13	0.2323	0.3025	0.708616	16.9735			0	0
183	2017	泰禾智能	603656.SH	3851105	-2.57	0	4.30407	20.6652	14	0.1229	0.1401	0.848626	17.1599	0.134961	26586000	0	0
183	2018	泰禾智能	603656.SH	4073819	-1.65778	0	4.18965	20.731	15	0.1183	0.1342	0.842271	17.4565	0.344567	16376976	0	0
183	2019	泰禾智能	603656.SH	3852052	-1.3206	0	4.51086	20.7777	16	0.1116	0.1256	0.783508	17.7314	0.267384	14888160	0	0
183	2020	泰禾智能	603656.SH	4748947	0.222842	500000	4.7185	20.9038	17	0.193	0.2391	0.664526	17.8279	0.057781	15313660	0	0
183	2021	泰禾智能	603656.SH	5186116	0.612487	0	5.36129	20.9511	18	0.2064	0.26	0.621511	17.9784	0.056053	15345660	0	0
184	2016	海联金汇	002537.SZ	26353473	-2.39179	0	4.92725	23.3797	13	0.5264	1.1116	0.713453	18.2313	0.755612	2.84398e+07	0	0
184	2017	海联金汇	002537.SZ	39968030	2.9085	0	4.8828	23.6656	14	0.6306	1.7073	0.786664	18.7734	0.742262	6.27777e+07	0	0
184	2018	海联金汇	002537.SZ	50167078	1.94193	0	5.00395	22.9675	15	0.2979	0.4242	0.571252	19.0659	0.727405	6.31039e+07	0	0
184	2019	海联金汇	002537.SZ	53052767	2.58795	0	4.76217	22.622	16	0.4156	0.7111	0.715195	19.3678	0.644836	0	0	0
184	2020	海联金汇	002537.SZ	63199510	1.69744	0	4.41884	22.6597	17	0.4141	0.7067	0.738279	19.0091	0.591415	0	0	0
184	2021	海联金汇	002537.SZ	72475735	2.03489	0	5.72031	22.7695	18	0.4402	0.7865	0.743738	19.0388	0.473206	0	0	0
185	2016	德尔未来	002631.SZ	11308407	0.476111	0	3.91202	21.385	13	0.2272	0.294	0.471928	17.6927	0.069693	19514400	0	0
185	2017	德尔未来	002631.SZ	16017330	1.37961	120000	3.3322	21.5283	14	0.2769	0.3829	0.535853	17.7302	0.568884	13009600	0	0
185	2018	德尔未来	002631.SZ	17661644	-0.041818	0	3.17805	21.6678	15	0.3186	0.4676	0.679318	17.8311	0.554329	40071960	0	0
185	2019	德尔未来	002631.SZ	18000837	0.688011	0	3.04452	21.9423	16	0.4304	0.7558	0.708821	17.7139	0.547483	4.01427e+07	0	0
185	2020	德尔未来	002631.SZ	15656685	1.99412	0	3.2581	21.9496	17	0.4677	0.8787	0.735536	17.4419	0.545613	1.99674e+07	0	0
185	2021	德尔未来	002631.SZ	20327222	1.96054	0	4.43082	22.1079	18	0.5352	1.1515	0.698494	17.3698	0.545825	1.97589e+07	0	0
186	2016	杭州高新	300478.SZ	5617946	-0.114013	18000	2.07944	20.2428	13	0.1674	0.2011	0.679303	17.4194	0.088748	10000500	0	0
186	2017	杭州高新	300478.SZ	6514738	2.1655	0	2.89037	21.0365	14	0.5892	1.434	0.432472	17.3723	0.057691	10000500	0	0
186	2018	杭州高新	300478.SZ	8532622	2.52966	0	3.04452	20.8289	15	0.4716	0.8924	0.730394	17.7775	0.621363	9880494	0	0
186	2019	杭州高新	300478.SZ	6970698	4.79606	0	1.60944	20.517	16	0.6488	1.8472	0.564042	17.4889	0.608241	0	0	0
186	2020	杭州高新	300478.SZ	4112817	5.045	0	3.13549	19.8141	17	0.8404	5.2644	0.447099	17.365	0.514671	0	0	0
186	2021	杭州高新	300478.SZ	3868161	7.581	0	4.33073	19.8351	18	0.7981	3.9531	0.519178	16.9088	0.35192	0	0	0
187	2016	德尔股份	300473.SZ	6231883	2.15712	0	2.56495	21.3985	13	0.224	0.2886	0.755105	17.3242	0.321346	31479000	0	0
187	2017	德尔股份	300473.SZ	25351660	2.50822	0	2.48491	22.1747	14	0.6078	1.5496	0.423336	17.625	0.355944	6.29506e+07	0	0
187	2018	德尔股份	300473.SZ	38238568	2.63712	0	2.70805	22.2749	15	0.5893	1.4347	0.41233	18.5412	0.696698	1.35818e+07	0	0
187	2019	德尔股份	300473.SZ	38613991	2.51904	0	2.48491	22.3239	16	0.5399	1.1735	0.385415	19.2856	0.568043	0	0	0
187	2020	德尔股份	300473.SZ	33868824	3.13929	0	2.56495	22.2508	17	0.5737	1.3459	0.429821	19.1642	0.497	6.74595e+06	0	0
187	2021	德尔股份	300473.SZ	36630526		0	4.44265	22.2624	18	0.5425	1.1859	0.418209	19.2458	0.489487		0	0
188	2016	金贵银业	002716.SZ	78669696	2.64659	250000	2.99573	22.7774	13	0.6993	2.326	0.745816	18.0064	0.140445	2.51645e+07	0	0
188	2017	金贵银业	002716.SZ	107000000	1.59586	13642103	2.89037	22.9825	14	0.6046	1.529	0.713872	16.1892	0.167304	5.64987e+07	0	0
188	2018	金贵银业	002716.SZ	107000000	3.0467	8630459	2.56495	23.1845	15	0.6845	2.1696	0.763865	18.7702	0.13686	0	0	0
188	2019	金贵银业	002716.SZ	61830421	5.6368	0	2.3979	23.0391	16	1.0629		0.734995	18.587	0.041833	0	0	0
188	2020	金贵银业	002716.SZ	12038559	3.14247	0	2.30259	22.0177	17	0.4621	0.8591	0.298034	15.918	0.673099	0	0	0
188	2021	金贵银业	002716.SZ	20368033	5.0358	0	3.63759	22.1478	18	0.5162	1.0669	0.408859	14.8634	0.424654	0	0	0
189	2016	雄塑科技	300599.SZ	12638622		0	2.89037	20.863	13	0.4233	0.7339	0.492966	17.2805			0	0
189	2017	雄塑科技	300599.SZ	15343832	-2.72076	0	2.63906	21.2382	14	0.2561	0.3443	0.643635	17.4705	7.8e-05	36480000	0	0
189	2018	雄塑科技	300599.SZ	18698892	-1.84262	0	3.17805	21.3035	15	0.2094	0.2649	0.620985	17.7664	0.012875	48640000	0	0
189	2019	雄塑科技	300599.SZ	20241785	-1.8978	27154	2.63906	21.4098	16	0.1959	0.2437	0.558887	17.9252	0.0071	69920000	0	0
189	2020	雄塑科技	300599.SZ	20688132	-0.386935	0	2.56495	21.5375	17	0.2292	0.2973	0.518073	18.095	0.087388	0	0	0
189	2021	雄塑科技	300599.SZ	23577427	-0.654044	0	3.80666	21.7848	18	0.2145	0.273	0.580838	18.0665	0.054879	1.07439e+08	0	0
190	2016	森远股份	300210.SZ	4579154	2.20105	0	3.3322	21.4525	13	0.3983	0.662	0.540269	17.1792	0.145586	8.07033e+06	0	0
190	2017	森远股份	300210.SZ	4064082	2.05683	0	3.2581	21.5826	14	0.447	0.8084	0.580182	17.2693	0.077005	5.81064e+06	0	0
190	2018	森远股份	300210.SZ	3733693	3.00599	0	2.56495	21.5311	15	0.4647	0.8682	0.538992	17.2098	0.081944	0	0	0
190	2019	森远股份	300210.SZ	2570377	3.29254	0	2.77259	21.324	16	0.516	1.0663	0.53353	17.0409	0.019481	0	0	0
190	2020	森远股份	300210.SZ	3807178	1.67522	0	3.3322	21.3065	17	0.4384	0.7807	0.537067	16.9769	0.004295	0	0	0
190	2021	森远股份	300210.SZ	2107168	2.51222	0	3.71357	21.1229	18	0.454	0.8314	0.483752	16.983	0.002624	0	0	0
191	2016	蓝英装备	300293.SZ	1814657	0.803425	0	4.41884	20.9009	13	0.4447	0.8009	0.821949	17.0814	0.694011	13500000	0	0
191	2017	蓝英装备	300293.SZ	13472891	2.90068	0	4.26268	21.6433	14	0.6417	1.791	0.623846	17.6943	0.688073	0	0	0
191	2018	蓝英装备	300293.SZ	17252850	1.31054	0	4.31749	21.5872	15	0.6017	1.5106	0.608127	17.6931	0.679445	5400000	0	0
191	2019	蓝英装备	300293.SZ	14288690	3.36296	0	4.76217	21.5734	16	0.591	1.4447	0.595217	17.6381	0.632709	5400000	0	0
191	2020	蓝英装备	300293.SZ	11566380	3.77091	0	4.7185	21.5466	17	0.6709	2.039	0.57519	17.9917	0.487677	0	0	0
191	2021	蓝英装备	300293.SZ	11075882	4.89576	1000000	5.76832	21.4715	18	0.7554	3.0887	0.547399	18.1605	0.408182	0	0	0
192	2016	金太阳	300606.SZ	2201179		0	3.52636	19.5693	13	0.2309	0.3002	0.542134	15.9908			0	0
192	2017	金太阳	300606.SZ	2579079	-1.08575	0	4.20469	20.1866	14	0.1507	0.1774	0.686006	16.1136	0.35062	0	0	0
192	2018	金太阳	300606.SZ	3779519	1.19555	0	4.31749	20.3695	15	0.1767	0.2146	0.680759	16.682	0.001289	4460000	0	0
192	2019	金太阳	300606.SZ	4301249	-0.729516	0	3.7612	20.4882	16	0.178	0.2165	0.706502	16.8283	0.00066	7136000	0	0
192	2020	金太阳	300606.SZ	4149059	-0.742914	0	4.02535	20.4484	17	0.3022	0.4331	0.701747	17.1737	3.2e-05	26167960	0	0
192	2021	金太阳	300606.SZ	4473111	0.64963	0	5.33754	20.6113	18	0.3231	0.4772	0.713635	17.151	0.002561	32701900	0	0
193	2016	康斯特	300445.SZ	1760625	-2.36238	0	3.3673	19.9808	13	0.1361	0.1575	0.739035	16.8078	0.075829	8281590	1	1
193	2017	康斯特	300445.SZ	2029526	-3.91789	0	4.36945	20.1172	14	0.1396	0.1622	0.75356	17.1326	0.00808	13250544	1	1
193	2018	康斯特	300445.SZ	2404594	-3.01521	0	4.46591	20.2007	15	0.0989	0.1098	0.607754	17.6036	0.119565	24588648	1	1
193	2019	康斯特	300445.SZ	2864188	-0.961854	0	4.67283	20.2944	16	0.0981	0.1087	0.574972	17.7796	0.046662	1.14747e+07	1	1
193	2020	康斯特	300445.SZ	2891395	-1.86591	0	4.57471	20.7187	17	0.0796	0.0865	0.631137	18.1033	0.14594	1.09575e+07	1	1
193	2021	康斯特	300445.SZ	3533566	-0.157202	0	5.8693	20.7545	18	0.0903	0.0993	0.521141	18.2975	0.131064	1.27458e+07	1	1
194	2016	金辰股份	603396.SH	4285730				20.6313	13	0.5358	1.1541	0.835935	17.3452			0	0
194	2017	金辰股份	603396.SH	5706527	-0.710006	0	#VALUE!	21.0907	14	0.4237	0.7352	0.837525	17.6673	0.374513	2.34226e+07	0	0
194	2018	金辰股份	603396.SH	7559681	0.455154	0	#VALUE!	21.2574	15	0.4712	0.891	0.864555	17.8886	0.374513	2.56893e+07	0	0
194	2019	金辰股份	603396.SH	8619724	2.68927	0	#VALUE!	21.2774	16	0.4541	0.8318	0.865009	18.15	0.273063	1.90403e+07	0	0
194	2020	金辰股份	603396.SH	10608014	3.4238	0	#VALUE!	21.4924	17	0.5244	1.1025	0.875056	18.0955	0.134257	2.5387e+07	0	0
194	2021	金辰股份	603396.SH	16093050	4.2749	0	#VALUE!	21.8068	18	0.5103	1.0419	0.889849	18.6821	0.138656	1.856e+07	0	0
195	2016	海川智能	300720.SZ	1362801				19.4513	13	0.1958	0.2435	0.526174	16.0894			0	0
195	2017	海川智能	300720.SZ	1506378	-2.64007	0	2.89037	19.9403	14	0.077	0.0834	0.695439	16.0482	0.129953	14400000	0	0
195	2018	海川智能	300720.SZ	1620234	-2.02905	0	3.63759	20.0203	15	0.0799	0.0868	0.730731	16.3262	0.129953	21600000	0	0
195	2019	海川智能	300720.SZ	1758338	-2.4278	0	3.09104	20.0646	16	0.0757	0.0819	0.752643	16.4643	0.000795	21600000	0	0
195	2020	海川智能	300720.SZ	2183889	-2.27907	0	2.77259	20.1892	17	0.0911	0.1002	0.787853	16.4972	0.005122	32400000	0	0
195	2021	海川智能	300720.SZ	2527070	-2.92873	0	4.40672	20.2615	18	0.0841	0.0918	0.803416	16.74	0.000193	3.89755e+07	0	0
196	2016	华宏科技	002645.SZ	10039839	0.885255	0	2.07944	21.3323	13	0.1464	0.1715	0.433243	17.2758	0.637026	5.23613e+06	0	0
196	2017	华宏科技	002645.SZ	13018518	-0.421642	0	2.07944	21.5278	14	0.2451	0.3246	0.513769	17.6057	0.622411	1.67556e+07	0	0
196	2018	华宏科技	002645.SZ	19168300	0.5943	0	2.94444	21.6602	15	0.282	0.3928	0.541693	18.0441	0.6498	4.27268e+07	0	0
196	2019	华宏科技	002645.SZ	21607169	0.925474	0	2.3979	21.6568	16	0.2162	0.2758	0.500949	18.1555	0.597353	2.77724e+07	0	0
196	2020	华宏科技	002645.SZ	33790904	-0.139932	0	2.83321	22.0937	17	0.2364	0.3095	0.509916	18.5327	0.544325	4.54177e+07	0	0
196	2021	华宏科技	002645.SZ	67768288	1.58122	0	3.89182	22.3644	18	0.3027	0.4342	0.579071	19.3813	0.614076	5.82442e+07	0	0
197	2016	大博医疗	002901.SZ	4626639				20.3935	13	0.1932	0.2395	0.628933	17.5034			0	0
197	2017	大博医疗	002901.SZ	5942678	-8.6487	0	2.3979	21.0514	14	0.1079	0.1209	0.798304	17.7982	0.028092	160040000	0	0
197	2018	大博医疗	002901.SZ	7724670	-8.5357	3870.85	2.94444	21.2331	15	0.1245	0.1421	0.799802	17.987	0.319448	200965000	0	0
197	2019	大博医疗	002901.SZ	12578616	-6.10466	0	2.3979	21.5292	16	0.2168	0.2768	0.735986	18.4244	0.430451	241359060	0	0
197	2020	大博医疗	002901.SZ	15864151	-2.63216	0	2.48491	21.6931	17	0.191	0.236	0.748493	18.6677	0.833885	321788640	0	0
197	2021	大博医疗	002901.SZ	19936416	-2.27714	0	3.21888	21.9411	18	0.2342	0.3058	0.708637	18.9339	0.821937	202569910	0	0
198	2016	宇环数控	002903.SZ	2598635				19.8535	13	0.267	0.3643	0.7305	16.8758			0	0
198	2017	宇环数控	002903.SZ	2504312	-5.1616	0	4.26268	20.445	14	0.167	0.2005	0.845676	16.6266	0.00894	30000000	0	0
198	2018	宇环数控	002903.SZ	1996256	2.83193	0	4.15888	20.3947	15	0.1443	0.1687	0.792119	16.5825	0.214707	15000000	0	0
198	2019	宇环数控	002903.SZ	712281	-0.236247	20000	3.29584	20.3234	16	0.0961	0.1063	0.741731	16.515	0.010158	0	0	0
198	2020	宇环数控	002903.SZ	3042579	-1.10779	0	3.80666	20.6766	17	0.3028	0.4343	0.736184	17.1972	0.016282	15203500	0	0
198	2021	宇环数控	002903.SZ	4383773	0.132753	0	5.27811	20.7132	18	0.2554	0.343	0.735595	17.3294	0.005131	30470000	0	0
199	2016	金石亚药	300434.SZ	1624532	0.442243	0	1.94591	19.9972	13	0.1669	0.2003	0.656209	16.1555	0.032118	6800000	0	0
199	2017	金石亚药	300434.SZ	7045982	-5.03747	0	2.3979	21.8639	14	0.1838	0.2251	0.2481	16.7976	0.011815	2.4551e+07	0	0
199	2018	金石亚药	300434.SZ	9696117	-0.055314	0	2.30259	21.8835	15	0.1593	0.1895	0.279568	17.145	0.218016	3.21395e+07	0	0
199	2019	金石亚药	300434.SZ	10049516	0.04827	0	2.3979	21.8958	16	0.1413	0.1645	0.284935	17.1668	0.071582	2.81221e+07	0	0
199	2020	金石亚药	300434.SZ	7776209	0.638419	0	2.70805	21.6372	17	0.1745	0.2114	0.367179	17.1419	0.161872	0	0	0
199	2021	金石亚药	300434.SZ	10549579	1.00843	0	3.80666	21.7414	18	0.219	0.2803	0.342031	17.4385	0.116135	0	0	0
200	2016	福鞍股份	603315.SH	3457584	1.77416	0	2.83321	20.7944	13	0.3919	0.6445	0.571051	16.1069	0.054282	12000000	0	0
200	2017	福鞍股份	603315.SH	3135685	0.935135	0	2.56495	21.0455	14	0.2889	0.4063	0.611736	16.3321	0.090434	3.29926e+06	0	0
200	2018	福鞍股份	603315.SH	3352742	2.85006	0	1.94591	21.0525	15	0.29	0.4085	0.625476	16.1853	0.676983	3.29926e+06	0	0
200	2019	福鞍股份	603315.SH	8345382	1.12885	0	1.09861	21.3993	16	0.3297	0.492	0.758254	17.19	0.65002	5.06593e+07	0	0
200	2020	福鞍股份	603315.SH	8877254	1.34974	0	1.38629	21.4803	17	0.3593	0.5608	0.773689	16.8951	0.529176	4.60539e+07	0	0
200	2021	福鞍股份	603315.SH	9502295	3.85763	0	2.70805	21.656	18	0.4522	0.8254	0.783494	17.0823	0.483302	0	0	0
201	2016	贵人鸟	603555.SH	22784094	-0.29721		4.17439	22.7906	13	0.6062	1.5391	0.628493	17.6094	0.472152	2.82871e+08	0	0
201	2017	贵人鸟	603555.SH	32452933	2.55599		3.68888	22.7491	14	0.6536	1.8868	0.540978	17.8775	0.900501	1.57151e+08	0	0
201	2018	贵人鸟	603555.SH	28159261	3.29051	93166.7	3.43399	22.282	15	0.6781	2.1065	0.517563	18.2077	0.852524	0	0	0
201	2019	贵人鸟	603555.SH	15819813	6.77803		3.85015	22.072	16	0.8896	8.0542	0.4804	17.7305	0.834742	0	0	0
201	2020	贵人鸟	603555.SH	11877283	5.50022		3.52636	21.9968	17	0.9926	133.235	0.463768	17.5821	0.823304	0	0	0
201	2021	贵人鸟	603555.SH	14188368	3.61138		3.89182	21.7636	18	0.3509	0.5406	0.419394	16.7456	0.590969	0	0	0
202	2016	韩建河山	603616.SH	6958592	1.4194	0	0.693147	21.3081	13	0.5217	1.0909	0.638444	16.9822	0.122669	6.55953e+06	1	1
202	2017	韩建河山	603616.SH	7478984	3.71433	0	3.17805	21.3463	14	0.5769	1.3638	0.576573	17.2362	0.000331	0	1	1
202	2018	韩建河山	603616.SH	10496033	3.65783	0	3.17805	21.5514	15	0.6459	1.824	0.563752	17.3421	0.487473	3872352	1	1
202	2019	韩建河山	603616.SH	9770498	3.3201	0	2.63906	21.5549	16	0.6755	2.0821	0.555178	17.4787	0.468119	0	1	1
202	2020	韩建河山	603616.SH	9760832	2.50509	0	2.3979	21.6005	17	0.676	2.0869	0.590284	17.4777	0.461009	0	1	1
202	2021	韩建河山	603616.SH	15178803	3.69629	0	3.2581	21.6149	18	0.5487	1.2157	0.641249	17.6954	0.479703	7.9172e+06	1	1
203	2016	英派斯	002899.SZ	7751422				20.3609	13	0.3765	0.6039	0.649685	17.5024			0	0
203	2017	英派斯	002899.SZ	8563816	-1.70035	0	4.04305	20.923	14	0.2208	0.2834	0.77877	17.476	0.141612	8640000	0	0
203	2018	英派斯	002899.SZ	9080088	0.521083	0	4.11087	20.9647	15	0.2101	0.266	0.744809	17.4054	0.560963	11280000	0	0
203	2019	英派斯	002899.SZ	9373193	0.01128	0	4.69135	20.9549	16	0.1713	0.2067	0.768266	18.1113	0.437289	0	0	0
203	2020	英派斯	002899.SZ	8678032	-0.466112	0	5.09375	21.0321	17	0.2038	0.2559	0.767044	18.0731	0.56679	4680000	0	0
203	2021	英派斯	002899.SZ	8646655	0.801881	0	5.35186	21.2984	18	0.3827	0.62	0.598477	17.6572	0.470919	2640000	0	0
204	2016	远东传动	002406.SZ	10236474	-1.10672	0	3.43399	21.6483	13	0.11	0.1235	0.585391	17.9299	0.046123	84150000	0	0
204	2017	远东传动	002406.SZ	15236935	-1.14055	0	2.70805	21.726	14	0.1387	0.1611	0.614732	18.1802	0.014673	67320000	0	0
204	2018	远东传动	002406.SZ	17214199	-1.29807	0	3.29584	21.755	15	0.1306	0.1502	0.57009	18.1105	0.016933	140250000	0	0
204	2019	远东传动	002406.SZ	17535488	-2.0045	0	4.00733	22.1158	16	0.281	0.3907	0.687877	18.2892	0.001246	140250000	0	0
204	2020	远东传动	002406.SZ	21664017	-0.66451	0	3.82864	22.1731	17	0.2131	0.2708	0.695059	18.5066	0.001028	1.56004e+08	0	0
204	2021	远东传动	002406.SZ	20050761	-0.097025	0	4.58497	22.2369	18	0.2442	0.3232	0.576638	18.4508	0.007536	4.99327e+07	0	0
205	2016	集智股份	300553.SZ	1001772	-4.28496	0	2.63906	19.644	13	0.0817	0.089	0.791276	16.1027	0.050875	12000000	0	0
205	2017	集智股份	300553.SZ	1152093	-1.42668	0	2.56495	19.6885	14	0.0871	0.0954	0.729213	16.4916	0.184252	12000000	0	0
205	2018	集智股份	300553.SZ	1402072	-0.053308	0	4.29046	19.7137	15	0.1098	0.1233	0.727033	16.65	0.083562	9600000	0	0
205	2019	集智股份	300553.SZ	1663948	0.420264	0	3.98898	19.7341	16	0.1073	0.1202	0.740704	16.7033	0.21813	0	0	0
205	2020	集智股份	300553.SZ	1646508	0.001343	0	4.06044	19.8713	17	0.1979	0.2468	0.735033	17.1278	0.191369	9600000	0	0
205	2021	集智股份	300553.SZ	2256796	2.18994	0	5.14166	20.1108	18	0.3408	0.517	0.551162	16.996	0.263162	0	0	0
206	2016	金杯电工	002533.SZ	31233833	-1.71467	400000	3.29584	21.8632	13	0.2218	0.285	0.688481	18.7249	0.385905	82968192	0	0
206	2017	金杯电工	002533.SZ	39566319	1.40469	0	3.2581	21.9781	14	0.2822	0.3932	0.637848	18.857	0.319517	55312128	0	0
206	2018	金杯电工	002533.SZ	47412070	0.325953	0	3.58352	22.1523	15	0.387	0.6314	0.684139	18.9525	0.309258	82968192	0	0
206	2019	金杯电工	002533.SZ	58485624	0.822922	43875	3.55535	22.2528	16	0.4332	0.7642	0.693851	19.0157	0.31006	141295020	0	0
206	2020	金杯电工	002533.SZ	78078284	0.873224	712222	3.13549	22.6137	17	0.4602	0.8525	0.721251	19.3549	0.303813	1.83534e+08	0	0
206	2021	金杯电工	002533.SZ	128000000	0.97556	964335	4.26268	22.7223	18	0.4927	0.9713	0.699571	19.8905	0.419574	2.20215e+08	0	0
207	2016	华体科技	603679.SH	4080554				19.9592	13	0.432	0.7604	0.716855	15.6951			0	0
207	2017	华体科技	603679.SH	4807557	-1.98194	0	3.2581	20.4205	14	0.2997	0.4279	0.823858	15.99	0.007027	9902000	0	0
207	2018	华体科技	603679.SH	5258410	1.18149	0	3.21888	20.5618	15	0.3136	0.4568	0.690136	16.6291	0.362883	1e+07	0	0
207	2019	华体科技	603679.SH	7128205	3.23434	0	3.82864	20.9349	16	0.4426	0.7939	0.747435	17.0352	0.309394	13269100	0	0
207	2020	华体科技	603679.SH	7024613	3.60845	0	4.8828	21.1795	17	0.5009	1.0034	0.623334	17.1832	0.07413	1.14315e+07	0	0
207	2021	华体科技	603679.SH	5902803	2.29506	0	6.41999	21.071	18	0.4882	0.954	0.602192	17.1964	0.060146	0	0	0
208	2016	安靠智电	300617.SZ	3238232				20.2347	13	0.3589	0.5599	0.619794	16.2798			0	0
208	2017	安靠智电	300617.SZ	3594326	0.290368	0	3.55535	20.7417	14	0.2009	0.2514	0.752391	16.3786	0.013473	33335000	0	0
208	2018	安靠智电	300617.SZ	3203619	-0.121767	0	3.61092	20.782	15	0.1925	0.2383	0.77508	16.567	0.086337	50002500	0	0
208	2019	安靠智电	300617.SZ	3181560	-0.420327	0	3.93183	20.7726	16	0.2114	0.268	0.771537	16.9216	0.049503	50002500	0	0
208	2020	安靠智电	300617.SZ	5285462	-0.141107	0	4.00733	20.89	17	0.2134	0.2712	0.778109	17.1557	0.034641	6.46718e+07	0	0
208	2021	安靠智电	300617.SZ	8061256	-2.20849	0	4.82831	21.8609	18	0.1711	0.2065	0.885592	17.8599	0.170518	83998318	0	0
209	2016	三川智慧	300066.SZ	6950157	-0.673416	23600	4.80402	21.2905	14	0.1182	0.134	0.656329	17.0866	0.465207	2.08007e+07	0	0
209	2017	三川智慧	300066.SZ	6098619	-0.558948	0	4.61512	21.3136	15	0.1041	0.1162	0.621454	17.3552	0.432855	2.08007e+07	0	0
209	2018	三川智慧	300066.SZ	6871475	-0.742052	0	4.67283	21.3617	16	0.1059	0.1185	0.598228	17.5413	0.455163	2.08007e+07	0	0
209	2019	三川智慧	300066.SZ	9871851	0.505449	0	4.57471	21.5065	17	0.1445	0.1689	0.658986	17.8404	0.44002	5.20017e+07	0	0
209	2020	三川智慧	300066.SZ	9375280	0.457352	0	4.29046	21.5827	18	0.1309	0.1507	0.675387	17.7674	0.427482	4.16013e+07	0	0
209	2021	三川智慧	300066.SZ	9376012	0.37064	0	5.9108	21.6253	19	0.1177	0.1334	0.649829	17.8652	0.423547	3.1201e+07	0	0
210	2016	上海新阳	300236.SZ	4136152	0.584692	0	3.95124	21.1086	14	0.1459	0.1708	0.562923	17.4717	0.660514	1.93766e+07	1	1
210	2017	上海新阳	300236.SZ	4720489	1.13739	0	4.29046	21.1379	15	0.1386	0.161	0.568651	17.4921	0.516484	2.51896e+07	1	1
210	2018	上海新阳	300236.SZ	5597636	2.01468	0	4.23411	21.1506	16	0.1677	0.2016	0.529746	17.7439	0.481919	0	1	1
210	2019	上海新阳	300236.SZ	6412601	1.8205	0	4.29046	21.3449	17	0.186	0.2286	0.471406	17.7864	0.470663	4.94103e+07	1	1
210	2020	上海新阳	300236.SZ	6938167	-0.021009	200000	4.15888	22.53	18	0.2209	0.2835	0.150509	18.201	0.4516	5.81298e+07	1	1
210	2021	上海新阳	300236.SZ	10164808	1.07803	0	5.1985	22.617	19	0.2494	0.3322	0.350673	19.2838	0.391399	4.70072e+07	1	1
211	2016	维力医疗	603309.SH	5157209	-0.82211	0	2.99573	20.6956	14	0.1124	0.1267	0.624046	16.971	0.114194	30000000	0	1
211	2017	维力医疗	603309.SH	6290435	-0.533396	0	2.48491	20.7339	15	0.1095	0.1229	0.571078	17.0582	0.219154	30000000	0	1
211	2018	维力医疗	603309.SH	7450622	0.433128	0	2.99573	21.07	16	0.3354	0.5047	0.276731	17.2201	0.682672	20000000	0	1
211	2019	维力医疗	603309.SH	9941516	0.132885	0	3.43399	21.0988	17	0.2881	0.4046	0.288804	17.5591	0.626896	40000000	0	1
211	2020	维力医疗	603309.SH	11310928	-0.734378	0	3.21888	21.1212	18	0.2316	0.3014	0.292147	17.8285	0.616562	52000000	0	1
211	2021	维力医疗	603309.SH	11184165	-0.808043	0	3.82864	21.4805	19	0.2536	0.3399	0.457024	17.8233	0.666675	35611650	0	1
212	2016	百隆东方	601339.SH	54663617	-0.398487	0	1.38629	23.169	14	0.3677	0.5815	0.533128	19.0076	0.459302	228000000	0	0
212	2017	百隆东方	601339.SH	59578460	0.772601	0	1.94591	23.1803	15	0.3774	0.6062	0.448313	18.9812	0.463297	342000000	0	0
212	2018	百隆东方	601339.SH	60058173	2.4541	0	1.94591	23.3267	16	0.4276	0.747	0.485767	18.7695	0.513357	132000000	0	0
212	2019	百隆东方	601339.SH	62254084	1.26308	0	1.38629	23.3845	17	0.443	0.7952	0.462288	18.7442	0.445941	90000000	0	0
212	2020	百隆东方	601339.SH	61335145	0.755356	0	2.89037	23.3004	18	0.4002	0.6673	0.428374	18.7472	0.476258	300000000	0	0
212	2021	百隆东方	601339.SH	77547337	-0.628465	0	2.56495	23.3817	19	0.3699	0.5872	0.481229	18.8595	0.460946	750000000	0	0
213	2016	拓普集团	601689.SH	39367732	1.19916	0	2.48491	22.3219	14	0.3134	0.4564	0.558797	19.0036	0.485396	0	0	0
213	2017	拓普集团	601689.SH	50931447	-0.833387	0	3.13549	23.0967	15	0.3952	0.6536	0.624414	19.2389	0.363358	0	0	0
213	2018	拓普集团	601689.SH	59897267	0.421121	399000	2.19722	23.1121	16	0.3353	0.5044	0.520205	19.4768	0.420206	2.99762e+08	0	0
213	2019	拓普集团	601689.SH	53544666	0.527337	5000	2.48491	23.1422	17	0.3409	0.5172	0.4836	19.5659	0.80295	2.00448e+08	0	0
213	2020	拓普集团	601689.SH	65110412	1.52039	190000	3.3673	23.2177	18	0.3547	0.5496	0.442385	19.6872	0.836079	1.81458e+08	0	0
213	2021	拓普集团	601689.SH	115000000	1.82064	110000	4.20469	23.6509	19	0.4315	0.7591	0.470497	20.0351	0.792782	3.06369e+08	0	0
214	2016	同和药业	300636.SZ	2503016				19.8533	14	0.2728	0.3752	0.509671	16.3603			0	0
214	2017	同和药业	300636.SZ	2966942	-0.072211	0	3.29584	20.3979	15	0.1179	0.1337	0.600071	16.3429	0.00617	8942780	0	0
214	2018	同和药业	300636.SZ	2672217	0.488026	0	3.4012	20.5046	16	0.181	0.221	0.363759	17.0487	0.385102	3.35551e+06	0	0
214	2019	同和药业	300636.SZ	4128799	2.57224	0	3.09104	20.7389	17	0.3046	0.4381	0.375121	17.4082	0.455984	10928385	0	0
214	2020	同和药业	300636.SZ	4352732	1.4215	0	3.04452	21.1069	18	0.4437	0.7975	0.453233	17.3794	0.523076	1.09327e+07	0	0
214	2021	同和药业	300636.SZ	5921326	2.69726	0	4.34381	21.3687	19	0.5342	1.1469	0.337519	17.4796	0.420153	1.23544e+07	0	0
215	2016	尚品宅配	300616.SZ	40218968				21.4887	14	0.6119	1.5768	0.565504	18.7655			0	1
215	2017	尚品宅配	300616.SZ	53287075	-3.00579	0	4.2485	22.2418	15	0.4263	0.743	0.73873	19.0995	0.51528	110390000	0	1
215	2018	尚品宅配	300616.SZ	66458993	-1.60551	0	4.60517	22.3951	16	0.4274	0.7464	0.679291	19.1563	0.467314	119207160	0	1
215	2019	尚品宅配	300616.SZ	72619144	-0.446707	0	4.78749	22.5344	17	0.425	0.7391	0.611609	19.2977	0.417593	119207160	0	1
215	2020	尚品宅配	300616.SZ	65084412	2.04391	0	4.06044	22.5542	18	0.4382	0.7801	0.55721	19.3209	0.554784	29801250	0	1
215	2021	尚品宅配	300616.SZ	73109473	1.40275	0	6.45362	22.8014	19	0.5522	1.2333	0.468702	19.3659	0.40842	29801250	0	1
216	2016	垒知集团	002398.SZ	13852213	-0.082097	2.69998e+06	2.99573	21.7005	14	0.1808	0.2207	0.64771	17.9049	0.156746	34273200	0	0
216	2017	垒知集团	002398.SZ	19985459		1735485	3.46574	21.8692	15	0.2608	0.3529	0.684311	18.1296	0.190476		0	0
216	2018	垒知集团	002398.SZ	27176231	1.19309	1503026	3.49651	22.0188	16	0.3085	0.4462	0.67877	18.2297	0.09026	4.84837e+07	0	0
216	2019	垒知集团	002398.SZ	33938502	0.5941	0	3.52636	22.216	17	0.3485	0.5349	0.699054	18.6348	0.064468	5.54007e+07	0	0
216	2020	垒知集团	002398.SZ	38704738	1.11811	0	3.46574	22.4183	18	0.3974	0.6595	0.733803	18.8401	0.22866	5.67946e+07	0	0
216	2021	垒知集团	002398.SZ	49215169	1.7564	0	4.49981	22.597	19	0.4641	0.8659	0.752842	19.052	0.178686	5.76392e+07	0	0
217	2016	天创时尚	603608.SH	15498018	-3.04079	0	3.61092	21.3233	14	0.1484	0.1743	0.726991	16.6873	0.038204	98000000	0	1
217	2017	天创时尚	603608.SH	17302598	-1.91383	0	4.59512	21.7645	15	0.2854	0.3994	0.555178	16.8652	0.099365	1.07914e+08	0	1
217	2018	天创时尚	603608.SH	20566436	-1.38249	0	4.18965	21.7212	16	0.1989	0.2483	0.522986	17.3873	0.139501	1.07851e+08	0	1
217	2019	天创时尚	603608.SH	20891747	-0.284089	0	4.82831	21.702	17	0.1836	0.2249	0.482041	17.5872	0.517665	0	0	1
217	2020	天创时尚	603608.SH	18793067	-0.706996	0	4.79579	21.7133	18	0.3607	0.5642	0.667866	17.7348	0.586014	1.50113e+08	0	1
217	2021	天创时尚	603608.SH	19243582	2.00728	0	6.40523	21.6646	19	0.3863	0.6294	0.615698	17.693	0.524306	0	0	1
218	2016	三德科技	300515.SZ	2088890	-2.02889	100000	4.45435	20.0828	14	0.1508	0.1776	0.766588	16.9725	0.013373	20000000	0	0
218	2017	三德科技	300515.SZ	2061725	0.61873	0	4.45435	20.1193	15	0.1741	0.2108	0.757828	17.1246	0.189004	15000000	0	0
218	2018	三德科技	300515.SZ	2541863	0.243426	0	4.7362	20.223	16	0.2188	0.2802	0.772115	17.2037	0.124476	20206000	0	0
218	2019	三德科技	300515.SZ	2824426	-1.17277	0	4.18965	20.2946	17	0.2241	0.2888	0.840455	17.332	0.45982	25246250	0	0
218	2020	三德科技	300515.SZ	3194904	-1.1302	226000	3.3673	20.4512	18	0.2616	0.3543	0.872776	17.2836	0.440126	30892500	0	0
218	2021	三德科技	300515.SZ	3844672	-0.792421	0	5.9135	20.6139	19	0.2782	0.3854	0.801631	17.5473	0.468855	3.39605e+07	0	0
219	2016	中科电气	300035.SZ	1628590	-0.065672	0	2.3979	20.697	14	0.1597	0.19	0.717588	16.3739	0.075965	23385375	0	0
219	2017	中科电气	300035.SZ	4204420	1.75351	460000	2.77259	21.1272	15	0.2489	0.3314	0.503544	17.2131	0.010396	1.03601e+07	0	0
219	2018	中科电气	300035.SZ	6194813	3.40653	460000	3.82864	21.3804	16	0.3541	0.5483	0.451737	17.5398	0.0303	1.55402e+07	0	0
219	2019	中科电气	300035.SZ	9293197	1.38411	0	3.04452	21.7408	17	0.3025	0.4337	0.569547	17.8146	0.130425	3.84363e+07	0	0
219	2020	中科电气	300035.SZ	9743509	1.00716	0	3.61092	21.7479	18	0.2489	0.3313	0.528866	17.915	0.329883	6.42583e+07	0	0
219	2021	中科电气	300035.SZ	21916046	4.35509	0	5.07517	22.5675	19	0.6139	1.5901	0.662006	18.3843	0.364165	9.63549e+07	0	0
220	2016	宝钢包装	601968.SH	39964899	2.72514	200000	2.07944	22.486	14	0.6305	1.7066	0.436436	18.0913	0.065599	3.33333e+06	1	1
220	2017	宝钢包装	601968.SH	45118901	2.71884	4409400	1.94591	22.4661	15	0.6235	1.6563	0.435579	17.1785	0.015183	4.16667e+06	1	1
220	2018	宝钢包装	601968.SH	50092799	2.00948	0	1.79176	22.4448	16	0.6055	1.5348	0.435205	17.4009	0.632591	2.16667e+07	1	1
220	2019	宝钢包装	601968.SH	57563824	0.714681	0	1.79176	22.6158	17	0.4656	0.8713	0.526078	18.4672	0.634382	6.41667e+07	1	1
220	2020	宝钢包装	601968.SH	57660530	1.20031	0	1.60944	22.5885	18	0.4374	0.7775	0.493887	18.0932	0.681465	5.91667e+07	1	1
220	2021	宝钢包装	601968.SH	69529573	1.21791	0	3.3673	22.8313	19	0.5439	1.1923	0.4985	17.7426	0.72948	1.35937e+08	1	1
221	2016	金陵体育	300651.SZ	3296557				20.0087	14	0.2921	0.4126	0.512731	16.3031			0	0
221	2017	金陵体育	300651.SZ	3355566	1.48701	0	2.89037	20.5576	15	0.2771	0.3834	0.516149	16.3948	0.1789	0	0	0
221	2018	金陵体育	300651.SZ	4532505	1.41958	0	3.68888	20.6431	16	0.2965	0.4215	0.505445	16.5881	0.244489	21205352	0	0
221	2019	金陵体育	300651.SZ	5001336	0.933813	88780	3.4012	20.6103	17	0.2468	0.3276	0.45455	16.7939	0.078529	12874678	0	0
221	2020	金陵体育	300651.SZ	4486948	1.26695	0	3.46574	20.7035	18	0.2916	0.4117	0.482409	16.5463	0.069956	12874678	0	0
221	2021	金陵体育	300651.SZ	5468925	1.17033	0	4.39445	20.9487	19	0.3996	0.6656	0.551389	16.7413	0.023556	1.28747e+07	0	0
222	2016	大理药业	603963.SH	2761189				19.4904	14	0.2727	0.3749	0.475053	15.1958			0	0
222	2017	大理药业	603963.SH	2731219	-4.51968	0	2.77259	20.2335	15	0.2437	0.3222	0.713719	14.869	0.005355	10000000	0	0
222	2018	大理药业	603963.SH	3997866	-2.90097	88000	3.66356	20.2032	16	0.2193	0.2809	0.723462	14.6215	0.573535	10010000	0	0
222	2019	大理药业	603963.SH	2934823	0.545571	88000	3.2581	20.1458	17	0.1669	0.2004	0.695007	14.6177	0.548936	0	0	0
222	2020	大理药业	603963.SH	2143093	0.743632	88000	3.3673	20.1763	18	0.1864	0.2291	0.671248	14.8554	0.322786	10106200	0	0
222	2021	大理药业	603963.SH	1715313	1.2219	88000	3.91202	20.1231	19	0.2367	0.3101	0.635167	14.1808	0.3242	0	0	0
223	2016	九牧王	601566.SH	22791263	-2.7386	0	3.73767	22.4317	14	0.1918	0.2374	0.574403	17.0903	0.857199	574637150	0	0
223	2017	九牧王	601566.SH	25626413	-2.25446	0	3.4012	22.5816	15	0.1688	0.2031	0.441675	16.9758	0.767067	574637150	0	0
223	2018	九牧王	601566.SH	27249645	-1.29649	0	3.3322	22.5295	16	0.2713	0.3724	0.464233	17.3674	0.818772	574637150	0	0
223	2019	九牧王	601566.SH	28571765	-0.453481	0	3.68888	22.4824	17	0.2642	0.3591	0.40736	17.5932	0.803148	3.73514e+08	0	0
223	2020	九牧王	601566.SH	26780951	-0.095391	0	3.3673	22.4998	18	0.2906	0.4097	0.412133	17.5479	0.770858	287318575	0	0
223	2021	九牧王	601566.SH	30561875	0.260064	0	4.40672	22.5412	19	0.3423	0.5205	0.425336	17.6927	0.781656	287318575	0	0
224	2016	爱乐达	300696.SZ	1189514				19.705	14	0.2086	0.2637	0.53311	15.4523			0	0
224	2017	爱乐达	300696.SZ	1360491	-5.71333	0	2.70805	20.4567	15	0.088	0.0965	0.742157	15.7207	0.014023	19995500	0	0
224	2018	爱乐达	300696.SZ	1282377	0.793915	0	3.17805	20.5332	16	0.0945	0.1044	0.66559	15.7923	0.369865	2.07474e+07	0	0
224	2019	爱乐达	300696.SZ	1843449	-1.39751	50000	3.43399	20.6479	17	0.0898	0.0987	0.658785	16.3233	0.277179	23840000	0	0
224	2020	爱乐达	300696.SZ	3040677	2.02566	0	3.46574	20.8226	18	0.1294	0.1487	0.681937	16.2113	0.406709	21452400	0	0
224	2021	爱乐达	300696.SZ	6146799	-3.18451	0	4.45435	21.3661	19	0.1044	0.1166	0.782858	16.643	0.404351	4.88594e+07	0	0
225	2016	上海电气	601727.SH	789000000		8926000	3.82864	25.8917	14	0.6718	2.0467	0.761721	21.7106	0.824721		1	1
225	2017	上海电气	601727.SH	795000000	2.80088	0	3.98898	26.0183	15	0.6452	1.8187	0.724155	21.8232	0.831303	1.35398e+09	1	1
225	2018	上海电气	601727.SH	1010000000	1.99564	0	4.35671	26.1102	16	0.663	1.9676	0.694338	22.0371	0.815932	9.0501e+08	1	1
225	2019	上海电气	601727.SH	1270000000	2.88989	29597000	5.1985	26.3599	17	0.6735	2.0628	0.710104	22.1347	0.795068	0	1	1
225	2020	上海电气	601727.SH	1370000000	3.22923	0	4.66344	26.4771	18	0.6612	1.9518	0.722714	22.3098	0.778241	1.08972e+09	1	1
225	2021	上海电气	601727.SH	1310000000	4.03875	0	5.2575	26.4297	19	0.6737	2.0649	0.697388	22.4183	0.751092	0	1	1
226	2016	振江股份	603507.SH	8217577				20.6208	14	0.4201	0.7244	0.610606	17.0818			0	0
226	2017	振江股份	603507.SH	9432111	-0.842312	0	3.09104	21.3804	15	0.2877	0.4039	0.71596	17.191	0.009939	35176792	0	0
226	2018	振江股份	603507.SH	9788136	0.00845	0	3.3322	21.8185	16	0.5014	1.0058	0.617961	17.1986	0.565089	19212210	0	0
226	2019	振江股份	603507.SH	17838555	3.69263	0	3.29584	21.934	17	0.5687	1.3184	0.47378	17.9439	0.583435	11526426	0	0
226	2020	振江股份	603507.SH	19320884	2.06733	0	3.09104	21.9971	18	0.59	1.4391	0.458204	18.0714	0.372122	0	0	0
226	2021	振江股份	603507.SH	24281639	2.43821	0	4.12713	22.3061	19	0.6601	1.9422	0.542846	18.2022	0.365196	36433106	0	0
227	2016	福安药业	300194.SZ	12963323	-1.68661	284611	2.30259	22.2043	14	0.0987	0.1095	0.252931	18.176	0.173706	7.93142e+07	1	0
227	2017	福安药业	300194.SZ	20911594	-0.821198	23580	2.30259	22.2684	15	0.1105	0.1243	0.313944	18.3753	0.110774	1.18971e+08	1	0
227	2018	福安药业	300194.SZ	26722200	-0.056982	25464.7	2.48491	22.1802	16	0.1395	0.1621	0.402858	18.4873	0.170274	0	1	0
227	2019	福安药业	300194.SZ	27806899	-0.200056	0	2.19722	22.2785	17	0.1576	0.1871	0.409624	18.7442	0.199339	5.94856e+07	1	0
227	2020	福安药业	300194.SZ	23665346	0.586738	0	2.19722	22.5105	18	0.2374	0.3112	0.326365	18.6009	0.038933	5.94856e+07	1	0
227	2021	福安药业	300194.SZ	24519938	1.38001	0	3.13549	22.4649	19	0.3225	0.4761	0.365409	19.0178	0.030146	0	1	0
228	2016	星光农机	603789.SH	5212142	0.053449	0	3.17805	21.1622	14	0.285	0.3986	0.606786	17.2616	0.257389	12093540	0	0
228	2017	星光农机	603789.SH	6383830	2.04514	0	3.49651	21.1052	15	0.2264	0.2926	0.53003	17.4357	0.227002	0	0	0
228	2018	星光农机	603789.SH	5963713	3.7831	0	3.13549	21.2031	16	0.3206	0.472	0.552871	17.1509	0.388595	0	0	0
228	2019	星光农机	603789.SH	7056251	3.63606	900000	3.29584	21.2652	17	0.3519	0.5431	0.591398	17.3668	0.363377	0	0	0
228	2020	星光农机	603789.SH	2484426	3.33477	0	3.46574	21.0605	18	0.3746	0.5989	0.585255	17.1868	0.439845	0	0	0
228	2021	星光农机	603789.SH	4018814	3.53674	0	4.41884	21.0098	19	0.5022	1.009	0.570554	17.2897	0.422471	0	0	0
229	2016	美诺华	603538.SH	5781012				20.6775	14	0.2348	0.3068	0.362946	17.1855			0	0
229	2017	美诺华	603538.SH	6058350	-0.944014	0	3.13549	21.1378	15	0.232	0.3021	0.513533	17.3521	0.04649	21600000	0	0
229	2018	美诺华	603538.SH	8492566	0.525798	217316	3.04452	21.5435	16	0.4099	0.6946	0.472519	17.7531	0.265003	29826800	0	0
229	2019	美诺华	603538.SH	11794188	1.09723	62100	2.70805	21.6841	17	0.3999	0.6665	0.43474	17.9546	0.179093	16465020	0	0
229	2020	美诺华	603538.SH	11939204	1.65831	0	3.21888	21.8426	18	0.4245	0.7377	0.370292	18.2049	0.299447	0	0	0
229	2021	美诺华	603538.SH	12575682	1.80476	8000	3.98898	22.1099	19	0.5056	1.0225	0.42544	18.4179	0.273239	3.00379e+07	0	0
230	2016	伊之密	300415.SZ	14420047	0.477015	0	2.99573	21.3144	14	0.5233	1.0979	0.535832	18.2158	0.622475	43200000	0	0
230	2017	伊之密	300415.SZ	20092577	1.81039	0	2.70805	21.5848	15	0.5371	1.1601	0.593392	18.3244	0.67115	77760000	0	0
230	2018	伊之密	300415.SZ	20132896	1.8377	0	3.2581	21.6929	16	0.5592	1.2685	0.590904	18.2903	0.265248	43200000	0	0
230	2019	伊之密	300415.SZ	21124033	1.46771	0	2.48491	21.776	17	0.5442	1.194	0.601269	18.4714	0.202197	43200000	0	0
230	2020	伊之密	300415.SZ	27168836	0.552382	0	2.63906	22.0122	18	0.5594	1.2699	0.609672	18.6673	0.531566	87120000	0	0
230	2021	伊之密	300415.SZ	35333610	0.865084	0	4.14313	22.2253	19	0.5025	1.0101	0.610263	18.8619	0.641961	234813042	0	0
231	2016	华东重机	002685.SZ	21326499	-0.77669	0	2.89037	21.3628	14	0.2823	0.3933	0.857617	16.1823	0.534721	1.72361e+07	0	0
231	2017	华东重机	002685.SZ	50116850	1.09285	0	3.66356	22.4983	15	0.249	0.3316	0.543268	17.4014	0.63312	3.02307e+07	0	0
231	2018	华东重机	002685.SZ	99331348	1.77758	0	4.02535	22.504	16	0.2034	0.2554	0.534048	17.7978	0.47682	5.03845e+07	0	0
231	2019	华东重机	002685.SZ	138000000	1.85261	0	3.97029	22.7174	17	0.3127	0.4551	0.582476	17.8295	0.424377	5.03845e+07	0	0
231	2020	华东重机	002685.SZ	76453070	2.26387	0	3.7612	22.5251	18	0.3517	0.5425	0.627096	17.5901	0.252573	0	0	0
231	2021	华东重机	002685.SZ	70347814	2.97946	0	4.89035	22.1369	19	0.4127	0.7028	0.716246	17.5909	0.175025	0	0	0
232	2016	海大集团	002311.SZ	272000000	-0.799666	0	3.13549	23.0542	14	0.4354	0.7713	0.516498	19.0943	0.756598	4.62429e+08	0	1
232	2017	海大集团	002311.SZ	327000000	2.07938	0	3.3673	23.3005	15	0.4805	0.9249	0.523288	19.3697	0.787858	3.93809e+08	0	1
232	2018	海大集团	002311.SZ	419000000	1.93627	0	3.04452	23.5778	16	0.5264	1.1116	0.535092	19.5534	0.797144	4.74363e+08	0	1
232	2019	海大集团	002311.SZ	476000000	0.972458	0	3.46574	23.66	17	0.4833	0.9354	0.463286	19.875	0.819644	5.53125e+08	0	1
232	2020	海大集团	002311.SZ	606000000	2.68261	0	4.00733	24.0384	18	0.4566	0.8402	0.5182	20.0115	0.811045	5.31587e+08	0	1
232	2021	海大集团	002311.SZ	859000000	3.10975	0	4.31749	24.297	19	0.553	1.2374	0.45172	20.2971	0.809301	2.49174e+08	0	1
233	2016	久立特材	002318.SZ	26985187	0.678819	0	2.30259	22.0784	14	0.3096	0.4485	0.506455	18.4137	0.495128	5.04904e+07	0	0
233	2017	久立特材	002318.SZ	28344329	1.32646	0	2.30259	22.3229	15	0.3959	0.6554	0.613478	18.5998	0.440109	1.26225e+08	0	0
233	2018	久立特材	002318.SZ	40586673	-1.08772	0	2.19722	22.3685	16	0.3651	0.5751	0.630039	18.8566	0.478901	2.52456e+08	0	0
233	2019	久立特材	002318.SZ	44350088	-0.177468	0	1.79176	22.5114	17	0.404	0.6777	0.555658	18.9989	0.535965	2.52461e+08	0	0
233	2020	久立特材	002318.SZ	49539496	-2.26072	0	2.77259	22.6431	18	0.2741	0.3777	0.563915	19.0996	0.525195	3.66529e+08	0	0
233	2021	久立特材	002318.SZ	59702522	-0.3623	0	4.00733	22.7811	19	0.328	0.4881	0.532751	19.3865	0.665007	390868288	0	0
234	2016	万和电气	002543.SZ	49590353	-4.39385	1.70334e+06	4.00733	22.3506	14	0.4258	0.7414	0.681847	18.9778	0.561168	541200000	0	0
234	2017	万和电气	002543.SZ	65392366	0.14032	1.45083e+06	4.33073	22.5966	15	0.5122	1.05	0.555181	19.2167	0.473335	220000000	0	0
234	2018	万和电气	002543.SZ	69099455	1.41463	1.42304e+06	4.04305	22.6401	16	0.4931	0.9726	0.569229	19.2923	0.501968	245960000	0	0
234	2019	万和电气	002543.SZ	62155097	0.214515	0	3.85015	22.6639	17	0.4385	0.7808	0.52992	19.3683	0.466725	245388000	0	0
234	2020	万和电气	002543.SZ	62615221	-0.16136	0	3.91202	22.778	18	0.4785	0.9175	0.524197	19.2822	0.470175	245388000	0	0
234	2021	万和电气	002543.SZ	75227611	1.16556	0	5.1299	22.8185	19	0.5065	1.0265	0.570064	19.471	0.460728	245388000	0	0
235	2016	日科化学	300214.SZ	15464713	0.907346	20000	1.94591	21.1127	14	0.0794	0.0862	0.580676	17.6493	0.13826	20250000	0	0
235	2017	日科化学	300214.SZ	21063536	-0.768669	50000	2.30259	21.2723	15	0.0822	0.0896	0.614961	17.8186	0.050127	6.38719e+07	0	0
235	2018	日科化学	300214.SZ	15702698	0.299872	0	2.3979	21.3198	16	0.107	0.1198	0.60164	17.3065	0.238929	2.12906e+07	0	0
235	2019	日科化学	300214.SZ	24166820	0.153485	0	1.94591	21.4459	17	0.1539	0.182	0.611203	17.308	0.314136	2.55488e+07	0	0
235	2020	日科化学	300214.SZ	22809171	-1.78899	0	2.48491	21.5427	18	0.1526	0.1801	0.587715	17.3347	0.294405	3.61941e+07	0	0
235	2021	日科化学	300214.SZ	27657339	-0.000509	0	3.43399	21.7852	19	0.1836	0.2249	0.597128	17.7232	0.281585	3.57818e+07	0	0
236	2016	天铁股份	300587.SZ	2903435		0	2.63906	20.6645	14	0.1669	0.2004	0.844641	16.1399	0.05044		0	0
236	2017	天铁股份	300587.SZ	3178326	0.748579	0	2.56495	20.7125	15	0.1218	0.1387	0.741242	16.1927	0.000231	15600000	0	0
236	2018	天铁股份	300587.SZ	4904802	1.96496	2818.18	2.70805	21.2956	16	0.4111	0.698	0.543073	16.4739	0.160875	15973500	0	0
236	2019	天铁股份	300587.SZ	9889640	3.04211	1.04382e+06	1.94591	21.5761	17	0.4822	0.9311	0.608115	17.2254	0.086374	27256950	0	0
236	2020	天铁股份	300587.SZ	12362329	1.84814	33818.2	2.56495	21.8103	18	0.4169	0.715	0.626832	17.5569	0.06402	4.35474e+07	0	0
236	2021	天铁股份	300587.SZ	17120480	1.45348	33818.2	4.02535	22.1299	19	0.3595	0.5614	0.682287	18.1305	0.246171	4.95579e+07	0	0
237	2016	灵康药业	603669.SH	4786415	-0.903202	0	2.89037	21.0189	14	0.1299	0.1493	0.6645	17.1945	0.170208	31200000	0	0
237	2017	灵康药业	603669.SH	10043104	-2.52467	0	3.04452	21.225	15	0.2134	0.2712	0.685466	17.6742	0.152293	104000000	0	0
237	2018	灵康药业	603669.SH	16643263	-3.45246	0	2.99573	21.4498	16	0.3337	0.5007	0.641445	17.006	0.54992	163800000	0	0
237	2019	灵康药业	603669.SH	16327768	-2.23913	0	3.3322	21.3722	17	0.3134	0.4564	0.640765	17.4542	0.550892	203840000	0	0
237	2020	灵康药业	603669.SH	10031935	-0.949842	0	3.55535	21.7225	18	0.4552	0.8354	0.750611	16.8293	0.517991	142688000	0	0
237	2021	灵康药业	603669.SH	7394478	0.864763	0	3.73767	21.6453	19	0.4198	0.7235	0.711228	16.9412	0.542872	7.21227e+07	0	0
238	2016	吉鑫科技	601218.SH	15560039	0.428592	323000	1.09861	22.0626	14	0.3207	0.4721	0.682367	17.7986	0.00474	0	0	0
238	2017	吉鑫科技	601218.SH	13482053	1.30959	0	2.07944	22.1389	15	0.3698	0.5868	0.669824	17.5738	0.003249	9917600	0	0
238	2018	吉鑫科技	601218.SH	12679986	1.47826	0	1.79176	22.216	16	0.4336	0.7657	0.559559	17.5881	0.000705	0	0	0
238	2019	吉鑫科技	601218.SH	14970795	1.21516	0	1.94591	22.2285	17	0.443	0.7954	0.549045	17.7003	0.000255	12892880	0	0
238	2020	吉鑫科技	601218.SH	20460199	-0.794199	0	1.94591	22.1677	18	0.3572	0.5556	0.528628	17.9392	0.001407	195472000	0	0
238	2021	吉鑫科技	601218.SH	18597542	1.53033	0	3.4012	22.1128	19	0.3176	0.4655	0.524684	18.0683	0.002558	50822720	0	0
239	2016	康普顿	603798.SH	8209627	-6.97329	0	2.77259	20.6439	14	0.1614	0.1925	0.592367	17.2399	0.045381	50000000	0	0
239	2017	康普顿	603798.SH	8940349	-2.16305	0	3.13549	20.7563	15	0.1833	0.2244	0.574272	16.5008	0.470951	40000000	0	0
239	2018	康普顿	603798.SH	8477635	-1.16732	0	2.19722	20.7189	16	0.1162	0.1315	0.577996	17.0549	0.36035	24000000	0	0
239	2019	康普顿	603798.SH	9710860	0.705228	0	2.99573	20.7784	17	0.1277	0.1464	0.606415	17.2298	0.695295	10000000	0	0
239	2020	康普顿	603798.SH	9196504	-1.78149	0	2.19722	20.878	18	0.1384	0.1606	0.657987	17.1429	0.588517	24000000	0	0
239	2021	康普顿	603798.SH	11089986	-1.68648	0	3.85015	20.955	19	0.136	0.1575	0.642808	17.4829	0.558977	33200000	0	0
240	2016	昇辉科技	300423.SZ	2334621	0.22869	0	3.43399	20.2432	14	0.2603	0.3519	0.748686	16.2088	0.040339	5384870	0	0
240	2017	昇辉科技	300423.SZ	2642112	1.02236	0	3.46574	20.4033	15	0.332	0.497	0.723507	16.2174	0.000667	0	0	0
240	2018	昇辉科技	300423.SZ	30336829	-1.75618	0	4.02535	22.6477	16	0.5791	1.3758	0.724694	18.5443	0.224448	6.64394e+07	0	0
240	2019	昇辉科技	300423.SZ	39417010	3.23517	0	4.09434	22.7827	17	0.5582	1.2634	0.717403	18.798	0.289533	4.49377e+07	0	0
240	2020	昇辉科技	300423.SZ	41907333	1.58108	0	4.29046	22.8133	18	0.5006	1.0023	0.728322	18.8179	0.218285	5.23345e+07	0	0
240	2021	昇辉科技	300423.SZ	27107130	1.71828	0	5.16479	22.7764	19	0.463	0.8621	0.694824	18.4209	0.025044	1.74448e+07	0	0
241	2016	春风动力	603129.SH	14002558				20.7316	14	0.6157	1.6024	0.734427	18.2565			0	0
241	2017	春风动力	603129.SH	18190789	-2.38388	23000	2.89037	21.2434	15	0.465	0.8693	0.807654	18.2554	0.008815	40000020	0	0
241	2018	春风动力	603129.SH	25450144	-1.22341	217250	3.43399	21.4569	16	0.5182	1.0755	0.731673	18.907	0.184218	4.40992e+07	0	0
241	2019	春风动力	603129.SH	32394824	-0.528029	283500	3.58352	21.6544	17	0.5775	1.3667	0.723231	19.0234	0.511991	53754160	0	0
241	2020	春风动力	603129.SH	45280316	-0.195009	0	3.7612	22.1587	18	0.6391	1.7711	0.747915	19.2809	0.772353	111533906	0	0
241	2021	春风动力	603129.SH	78630772	0.319482	528300	5.09987	22.799	19	0.5384	1.1662	0.81291	19.753	0.836848	1.24564e+08	0	0
242	2016	爱柯迪	600933.SH	18155611				21.6833	14	0.2717	0.373	0.514534	16.9769			0	0
242	2017	爱柯迪	600933.SH	21713515	-4.48602	100000	3.8712	22.2218	15	0.1989	0.2483	0.643664	17.8718	0.004332	194451200	0	0
242	2018	爱柯迪	600933.SH	25081367	-1.91527	50000	3.85015	22.3034	16	0.2008	0.2513	0.585592	18.4437	0.430111	195587400	0	0
242	2019	爱柯迪	600933.SH	26285893	-2.75389	320775	3.95124	22.3904	17	0.2227	0.2865	0.6065	18.5797	0.639583	214375875	0	0
242	2020	爱柯迪	600933.SH	25911081	-1.1919	50000	4.07754	22.4563	18	0.2138	0.2719	0.595871	18.6716	0.726839	215056125	0	0
242	2021	爱柯迪	600933.SH	32075136	0.46024	281373	5.8999	22.606	19	0.2936	0.4155	0.528058	19.0328	0.625763	172425140	0	0
243	2016	世龙实业	002748.SZ	10010091	-0.497726	60000	3.2581	20.917	14	0.1406	0.1636	0.443528	17.5129	0.118118	36000000	0	0
243	2017	世龙实业	002748.SZ	12025176	-1.24744	0	3.3673	21.0421	15	0.1567	0.1858	0.425707	18.0271	0.097131	48000000	0	0
243	2018	世龙实业	002748.SZ	14835925	0.795692	0	3.3673	21.1369	16	0.2288	0.2967	0.427159	17.9688	0.689627	24000000	0	0
243	2019	世龙实业	002748.SZ	18489964	2.06815	0	3.09104	21.3169	17	0.3629	0.5696	0.321117	18.774	0.667511	12000000	0	0
243	2020	世龙实业	002748.SZ	15708150	2.33181	0	3.17805	21.3524	18	0.4639	0.8653	0.216216	18.2542	0.633645	0	0	0
243	2021	世龙实业	002748.SZ	21766259	0.213564	0	4.26268	21.3592	19	0.3618	0.5669	0.256755	17.6378	0.597402	0	0	0
244	2016	迎驾贡酒	603198.SH	30619971	-2.90076	160000	3.43399	22.455	14	0.3032	0.4352	0.72828	16.7751	0.248729	480000000	0	0
244	2017	迎驾贡酒	603198.SH	31069773	-2.40823	0	3.3322	22.4966	15	0.2995	0.4275	0.716621	16.0139	0.173824	560000000	0	0
244	2018	迎驾贡酒	603198.SH	34979836	-1.85317	1130000	3.09104	22.5829	16	0.3233	0.4777	0.70107	16.5263	0.839035	560000000	0	0
244	2019	迎驾贡酒	603198.SH	37554308	-1.85203	4.1845e+06	3.13549	22.6647	17	0.3163	0.4627	0.708521	17.0846	0.830169	560000000	0	0
244	2020	迎驾贡酒	603198.SH	34630117	-0.632034	0	2.99573	22.7222	18	0.3007	0.43	0.724671	17.4913	0.819749	560000000	0	0
244	2021	迎驾贡酒	603198.SH	45818521	-0.91493	0	3.71357	22.8783	19	0.3061	0.4412	0.754616	17.78	0.894365	720000000	0	0
245	2016	大连电瓷	002606.SZ	7534212	2.83453	267934	2.56495	21.0568	14	0.3725	0.5937	0.604331	17.146	0.133363	20374800	0	0
245	2017	大连电瓷	002606.SZ	8328339	3.17442	0	1.79176	21.1109	15	0.3915	0.6433	0.608715	17.3139	0.333815	6112440	0	0
245	2018	大连电瓷	002606.SZ	6038837	1.91181	0	1.94591	21.0034	16	0.332	0.4969	0.598676	17.2527	0.249287	0	0	0
245	2019	大连电瓷	002606.SZ	7366008	1.76577	0	2.3979	21.0236	17	0.3155	0.4608	0.631727	17.678	0.017	4889952	0	0
245	2020	大连电瓷	002606.SZ	8692475	1.52719	191204	3.43399	21.1649	18	0.3009	0.4304	0.646582	17.6438	0.013377	10277400	0	0
245	2021	大连电瓷	002606.SZ	9341004	1.91328	194709	4.07754	21.2661	19	0.2136	0.2716	0.677043	17.845	0.008284	1.58232e+07	0	0
246	2016	大业股份	603278.SH	14011971				21.2274	14	0.6468	1.8312	0.603729	17.7082			0	0
246	2017	大业股份	603278.SH	18849164	-0.635928	0	1.38629	21.7588	15	0.5161	1.0664	0.730794	17.9845	0.001878	41600000	0	0
246	2018	大业股份	603278.SH	24397253	0.602633	0	2.48491	21.8877	16	0.5235	1.0986	0.62869	18.3606	0.302753	22880000	0	0
246	2019	大业股份	603278.SH	27280714	1.74928	0	2.94444	22.1249	17	0.5804	1.3832	0.551541	18.5896	0.283169	4.63887e+07	0	0
246	2020	大业股份	603278.SH	30768105	3.66814	0	3.29584	22.3905	18	0.6676	2.0081	0.644775	18.798	0.09815	3.18927e+07	0	0
246	2021	大业股份	603278.SH	41409300	3.4941	0	4.26268	22.6355	19	0.7276	2.6705	0.54114	19.1323	0.076308	0	0	0
247	2016	透景生命	300642.SZ	2310969				19.646	14	0.1523	0.1797	0.621973	16.896			1	1
247	2017	透景生命	300642.SZ	3028389	-8.30054	0	3.3322	20.6562	15	0.042	0.0439	0.813758	17.2049	0.124292	24000000	1	1
247	2018	透景生命	300642.SZ	3649460	-4.24177	0	2.94444	20.8211	16	0.0713	0.0768	0.750865	17.5043	0.586185	27252945	1	1
247	2019	透景生命	300642.SZ	4413307	-2.89642	0	3.04452	20.9436	17	0.0625	0.0666	0.724257	17.7665	0.445974	36326988	1	1
247	2020	透景生命	300642.SZ	4893968	-0.806526	0	3.13549	21.0394	18	0.0767	0.0831	0.681866	17.934	0.483142	36291750	1	1
247	2021	透景生命	300642.SZ	6544659	-0.596346	0	3.52636	21.128	19	0.0684	0.0735	0.598501	18.102	0.448687	4.0976e+07	1	1
248	2016	新美星	300509.SZ	4542334	-0.146264	0	2.99573	20.8411	14	0.4855	0.9436	0.857277	16.885	0.009923	36000000	0	0
248	2017	新美星	300509.SZ	5003786	-0.20583	0	3.13549	20.942	15	0.515	1.0619	0.747978	16.8726	0.229995	48000000	0	0
248	2018	新美星	300509.SZ	5564413	0.637069	0	3.61092	21.0455	16	0.5398	1.1728	0.725026	17.2618	0.123968	38000000	0	0
248	2019	新美星	300509.SZ	6919434	2.13438	417143	2.70805	21.0955	17	0.5337	1.1446	0.718831	17.485	0.131548	34200000	0	0
248	2020	新美星	300509.SZ	6911405	0.76219	0	2.77259	21.2311	18	0.5914	1.4474	0.775714	17.5083	0.179316	35568000	0	0
248	2021	新美星	300509.SZ	7099718	2.37581	417143	2.83321	21.3764	19	0.645	1.8172	0.814276	17.5822	0.115262	29640000	0	0
249	2016	泰嘉股份	002843.SZ	2493473		0	2.07944	19.9435	14	0.1215	0.1384	0.468727	16.1004			0	0
249	2017	泰嘉股份	002843.SZ	3003837	-2.00571	0	3.17805	20.3575	15	0.12	0.1364	0.607716	16.0754	0.005116	21254250	0	0
249	2018	泰嘉股份	002843.SZ	3532362	-3.33959	0	2.30259	20.5105	16	0.1756	0.213	0.538741	16.2774	0.455433	140000000	0	0
249	2019	泰嘉股份	002843.SZ	3983001	-0.284338	60000	2.48491	20.4844	17	0.2523	0.3373	0.475787	16.4673	0.402787	63000000	0	0
249	2020	泰嘉股份	002843.SZ	4029082	0.834099	0	2.48491	20.4817	18	0.3829	0.6204	0.479813	16.4955	0.676713	21000000	0	0
249	2021	泰嘉股份	002843.SZ	5268086	-0.241317	100000	3.7612	20.7369	19	0.4175	0.7167	0.394082	17.1468	0.678847	31500000	0	0
250	2016	万里扬	002434.SZ	37354528	0.979189	320000	3.3322	23.0139	14	0.4284	0.7496	0.46062	18.5412	0.825384	135000000	0	0
250	2017	万里扬	002434.SZ	50272624	1.58365	0	4.06044	22.9333	15	0.3232	0.4775	0.409463	19.0467	0.65171	202802400	0	0
250	2018	万里扬	002434.SZ	43705825	1.02493	0	3.91202	23.0102	16	0.3824	0.6192	0.407446	19.5781	0.633952	202500000	0	0
250	2019	万里扬	002434.SZ	50980714	1.45331	0	3.61092	23.1122	17	0.4281	0.7484	0.475101	19.6126	0.63731	134000000	0	0
250	2020	万里扬	002434.SZ	60626283	0.247097	0	3.91202	23.1726	18	0.4225	0.7315	0.444121	19.7053	0.705462	603000000	0	0
250	2021	万里扬	002434.SZ	54775929	3.22907	0	5.17615	23.0261	19	0.4657	0.8716	0.453675	19.7474	0.730274	0	0	0
251	2016	尔康制药	300267.SZ	29609923	-0.330245	0	2.3979	22.4129	14	0.0777	0.0843	0.41569	18.3853	0.447808	4.12072e+07	0	0
251	2017	尔康制药	300267.SZ	28280168	-1.41264	0	2.30259	22.4672	15	0.0539	0.057	0.47645	18.1837	0.446314	4.12521e+07	0	0
251	2018	尔康制药	300267.SZ	23531155	-0.715556	0	3.09104	22.5231	16	0.0677	0.0726	0.505792	17.8493	0.237421	2.0626e+07	0	0
251	2019	尔康制药	300267.SZ	27422720	-0.466402	0	3.09104	22.5387	17	0.0571	0.0605	0.448258	17.825	0.16499	2.0626e+07	0	0
251	2020	尔康制药	300267.SZ	23795962	0.068595	0	3.04452	22.6022	18	0.1151	0.13	0.408632	17.6881	0.177782	1.0313e+08	0	0
251	2021	尔康制药	300267.SZ	22382958	0.800894	0	3.71357	22.4156	19	0.1028	0.1145	0.358316	17.7077	0.136347	0	0	0
252	2016	正海生物	300653.SZ	1506153				19.3729	14	0.1195	0.1358	0.726674	16.3581			0	0
252	2017	正海生物	300653.SZ	1828634	-6.20869	0	2.94444	20.0899	15	0.0897	0.0986	0.859908	16.6141	0.024934	40000000	0	0
252	2018	正海生物	300653.SZ	2154614	-1.66799	0	2.94444	20.1854	16	0.0942	0.1039	0.864738	16.6269	0.484564	48000000	0	0
252	2019	正海生物	300653.SZ	2797027	-3.38374	0	2.89037	20.3954	17	0.1833	0.2245	0.729349	16.8788	0.339479	60000000	0	0
252	2020	正海生物	300653.SZ	2932969	0.127818	0	3.13549	20.507	18	0.1972	0.2456	0.654323	17.0954	0.172199	30000000	0	0
252	2021	正海生物	300653.SZ	4002220	-2.90312	0	3.63759	20.6495	19	0.1546	0.1829	0.714141	17.376	0.191646	105600000	0	0
253	2016	新钢股份	600782.SH	305000000	2.48453	57595860	2.63906	24.0969	14	0.689	2.2159	0.568455	18.9924	0.755866	5.57379e+07	0	0
253	2017	新钢股份	600782.SH	497000000	-0.965722	0	2.3979	24.2266	15	0.5821	1.3929	0.632049	19.8741	0.760344	2.86985e+08	0	0
253	2018	新钢股份	600782.SH	570000000	0.343578	50372784	3.17805	24.4522	16	0.5312	1.1333	0.695886	21.0456	0.730078	6.37745e+08	0	0
253	2019	新钢股份	600782.SH	579000000	0.281654	62544876	3.52636	24.5336	17	0.5064	1.0261	0.574537	21.0651	0.666986	6.37745e+08	0	0
253	2020	新钢股份	600782.SH	724000000	1.43334	79221880	3.93183	24.6787	18	0.5376	1.1626	0.540465	21.1757	0.718884	9.56617e+08	0	0
253	2021	新钢股份	600782.SH	1050000000	1.06835	104192608	4.39445	24.7959	19	0.529	1.1233	0.586976	21.5634	0.643513	1594361348	0	0
254	2016	创力集团	603012.SH	9002228	1.47505	0	2.83321	21.9646	14	0.2826	0.3939	0.794426	17.7159	0.017286	12731200	1	1
254	2017	创力集团	603012.SH	12545558	0.825437	0	2.89037	22.0942	15	0.3373	0.509	0.734489	17.5018	0.013509	25462400	1	1
254	2018	创力集团	603012.SH	16067185	1.06401	0	2.70805	22.2345	16	0.3626	0.5689	0.7302	17.5323	0.292776	31828000	1	1
254	2019	创力集团	603012.SH	22875497	2.18614	0	4.02535	22.4136	17	0.4761	0.9088	0.718724	18.1694	0.282661	44559200	1	1
254	2020	创力集团	603012.SH	22865288	1.5798	0	4.12713	22.4808	18	0.4442	0.7991	0.731569	18.301	0.28345	57290400	1	1
254	2021	创力集团	603012.SH	26129699	2.06547	0	4.8752	22.5249	19	0.4865	0.9475	0.739373	18.5325	0.276442	50924800	1	1
255	2016	润邦股份	002483.SZ	28255744	0.953136	182778	2.99573	22.2629	14	0.3929	0.6472	0.582043	19.0131	0.573649	42027985	0	0
255	2017	润邦股份	002483.SZ	18441495	1.50334	0	3.21888	22.1952	15	0.3402	0.5156	0.505846	18.7097	0.548959	33622388	0	0
255	2018	润邦股份	002483.SZ	19610324	1.47631	0	3.4012	22.2374	16	0.3486	0.5351	0.493259	18.8584	0.604001	33622388	0	0
255	2019	润邦股份	002483.SZ	23131878	1.10944	0	3.29584	22.3995	17	0.4358	0.7723	0.556217	19.0535	0.562326	33622388	0	0
255	2020	润邦股份	002483.SZ	36173090	1.60675	0	3.3322	22.7372	18	0.4618	0.8581	0.480302	18.8601	0.514921	4.71144e+07	0	0
255	2021	润邦股份	002483.SZ	38481195	1.96677	0	4.20469	22.8151	19	0.465	0.869	0.527346	18.8912	0.172526	4.71144e+07	0	0
256	2016	新联电子	002546.SZ	5841059	-3.07516	10000	4.39445	21.879	14	0.0981	0.1088	0.846842	17.9375	0.640628	9.17454e+06	0	0
256	2017	新联电子	002546.SZ	6208773	-0.31918	60000	4.31749	21.937	15	0.1191	0.1351	0.848808	17.8162	0.486822	1.00086e+08	0	0
256	2018	新联电子	002546.SZ	7067877	-0.164516	0	4.60517	21.9483	16	0.1263	0.1445	0.852224	17.829	0.514328	1.00086e+08	0	0
256	2019	新联电子	002546.SZ	7195120	-1.24532	0	4.46591	21.9595	17	0.1161	0.1314	0.858165	17.7462	0.471327	1.16767e+07	0	0
256	2020	新联电子	002546.SZ	5746342	-1.8151	0	4.11087	21.9791	18	0.0824	0.0898	0.864339	17.6398	0.419085	1.00086e+08	0	0
256	2021	新联电子	002546.SZ	4646331	-1.93279	0	5.75257	22.0081	19	0.0793	0.0861	0.789796	17.5891	0.395386	1.00086e+08	0	0
257	2016	新元科技	300472.SZ	2191197	2.71649	0	3.2581	20.2349	14	0.3692	0.5853	0.644392	16.5615	0.167214	3300165	0	0
257	2017	新元科技	300472.SZ	3028038	1.91528	0	4.09434	21.1849	15	0.4631	0.8626	0.443156	16.8765	0.12989	3200160	0	0
257	2018	新元科技	300472.SZ	5357279	1.24836	0	5.01064	21.1678	16	0.2677	0.3656	0.453877	17.4846	0.110239	1.458e+07	0	0
257	2019	新元科技	300472.SZ	4860300	1.6883	0	4.82831	21.1798	17	0.2909	0.4103	0.432958	17.3967	0.158049	1.2326e+07	0	0
257	2020	新元科技	300472.SZ	4429444	3.64127	0	4.86753	21.0793	18	0.4925	0.9706	0.573695	17.5381	0.276407	0	0	0
257	2021	新元科技	300472.SZ	6844196	3.59378	0	6.34388	21.2372	19	0.4685	0.8814	0.633235	18.0574	0.266283	0	0	0
258	2016	金鸿顺	603922.SH	9000077				20.8202	14	0.5398	1.1732	0.576795	17.3763			0	0
258	2017	金鸿顺	603922.SH	10428542	0.733228	0	3.3322	21.2631	15	0.3509	0.5405	0.72351	17.5637	0.008465	32000000	0	0
258	2018	金鸿顺	603922.SH	10697189	1.1928	0	3.3322	21.2185	16	0.3064	0.4418	0.695645	17.4664	0.000144	17280000	0	0
258	2019	金鸿顺	603922.SH	7679731	0.391644	55353	3.43399	21.0542	17	0.2591	0.3496	0.640853	17.2022	0.000179	0	0	0
258	2020	金鸿顺	603922.SH	4696748	0.116353	50000	3.29584	20.9194	18	0.1459	0.1709	0.67663	16.8665	0.740504	2560000	0	0
258	2021	金鸿顺	603922.SH	5155172	-0.17119	50000	3.93183	20.9521	19	0.1602	0.1908	0.735256	17.02	0.263114	6400000	0	0
259	2016	大金重工	002487.SZ	9596161	1.81428	961947	1.94591	21.6691	14	0.3387	0.5121	0.648157	17.4682	0.556446	5400000	0	0
259	2017	大金重工	002487.SZ	10214535	2.32608	961947	2.07944	21.737	15	0.369	0.5848	0.69183	17.2739	0.474079	5400000	0	0
259	2018	大金重工	002487.SZ	9698479	1.40624	0	2.07944	21.8044	16	0.3847	0.6251	0.6728	17.6582	0.468675	5522000	0	0
259	2019	大金重工	002487.SZ	16854970	1.03445	0	1.79176	22.0282	17	0.4555	0.8366	0.721453	18.056	0.509708	14430780	0	0
259	2020	大金重工	002487.SZ	33270272	2.46354	0	2.83321	22.2623	18	0.4828	0.9335	0.760556	18.736	0.490737	4445744	0	0
259	2021	大金重工	002487.SZ	44319717	3.66223	0	3.93183	22.6179	19	0.549	1.2175	0.795777	19.308	0.237476	12224608	0	0
260	2016	百傲化学	603360.SH	3896021		0	2.48491	20.2554	14	0.2687	0.3673	0.421714	16.4396			0	0
260	2017	百傲化学	603360.SH	4099047	-2.09238	0	2.56495	20.4739	15	0.1192	0.1354	0.545569	16.5346	0.028327	33335000	0	0
260	2018	百傲化学	603360.SH	5275396	-2.9523	0	2.48491	20.615	16	0.1107	0.1245	0.332136	16.7678	0.341656	72803640	0	0
260	2019	百傲化学	603360.SH	8711424	-4.81598	0	2.77259	20.8966	17	0.131	0.1508	0.438744	17.1526	0.190708	112005600	0	0
260	2020	百傲化学	603360.SH	7498466	-3.00622	0	2.56495	21.0807	18	0.3087	0.4466	0.427724	17.1678	0.659038	156807840	0	0
260	2021	百傲化学	603360.SH	10058208	1.43533	0	2.94444	21.2365	19	0.3717	0.5917	0.435602	17.5052	0.661931	0	0	0
261	2016	星源材质	300568.SZ	5058483	-4.90483	1251164	3.21888	21.3525	14	0.3241	0.4795	0.570865	16.8524	0.099085	72000000	0	1
261	2017	星源材质	300568.SZ	5213384	0.666436	2.55235e+06	3.29584	21.5877	15	0.4589	0.848	0.461824	17.5285	0.421757	57600000	0	1
261	2018	星源材质	300568.SZ	5832557	1.02144	0	3.61092	21.9955	16	0.5683	1.3167	0.302367	17.4584	0.328703	3.84001e+07	0	1
261	2019	星源材质	300568.SZ	6000370	2.09576	3584270	2.83321	22.3965	17	0.5355	1.1528	0.326335	17.3823	0.313129	4.54835e+07	0	1
261	2020	星源材质	300568.SZ	9670263	2.42657	3174270	2.94444	22.4675	18	0.4862	0.9464	0.299018	17.8527	0.354876	4.48227e+07	0	1
261	2021	星源材质	300568.SZ	18605688	2.40848	0	4.7362	22.7536	19	0.4247	0.7381	0.37706	18.5274	0.401411	3.82944e+07	0	1
262	2016	永和智控	002795.SZ	4563520	-3.51764	0	2.19722	20.3635	14	0.1277	0.1465	0.750515	16.5921	0.004539	50000000	0	0
262	2017	永和智控	002795.SZ	5469799	-0.774624	0	2.83321	20.4499	15	0.1893	0.2336	0.77114	16.5621	0.194734	50000000	0	0
262	2018	永和智控	002795.SZ	6440045	-3.58591	0	3.13549	20.4461	16	0.1451	0.1697	0.747259	16.5903	0.088638	100000000	0	0
262	2019	永和智控	002795.SZ	5918152	1.21535	29400	2.07944	20.4442	17	0.196	0.2438	0.659968	16.7378	0.690957	0	0	0
262	2020	永和智控	002795.SZ	6478495	1.95535	0	2.48491	20.8938	18	0.4595	0.8502	0.374639	16.4587	0.326856	0	0	0
262	2021	永和智控	002795.SZ	10059504	2.0544	0	3.85015	21.1331	19	0.4713	0.8914	0.375622	16.7446	0.010778	0	0	0
263	2016	杰克股份	603337.SH	18559301		218333	3.4012	21.4107	14	0.4931	0.9727	0.58969	18.3196			0	0
263	2017	杰克股份	603337.SH	27894995	-2.02556	0	3.52636	22.0025	15	0.407	0.6864	0.721545	18.7188	0.482336	99201600	0	0
263	2018	杰克股份	603337.SH	41477358	1.70164	4.14246e+06	3.55535	22.1041	16	0.3621	0.5678	0.597533	19.138	0.536063	159926832	0	0
263	2019	杰克股份	603337.SH	36100262	0.758986	6336374	4.20469	22.1528	17	0.348	0.5338	0.570092	19.1335	0.52158	6.2433e+07	0	0
263	2020	杰克股份	603337.SH	35210069	-0.314294	0	4.39445	22.352	18	0.412	0.7007	0.541893	19.1467	0.787578	1.1589e+08	0	0
263	2021	杰克股份	603337.SH	60551405	3.02353	952085	5.17615	22.7692	19	0.566	1.3039	0.585296	19.7675	0.781628	1.42678e+08	0	0
264	2016	索通发展	603612.SH	19654562				21.8606	14	0.533	1.1413	0.417585	17.4011			0	0
264	2017	索通发展	603612.SH	32854167	0.057331	0	2.07944	22.2116	15	0.4099	0.6946	0.478441	17.6441	0.047846	1.6453e+08	0	0
264	2018	索通发展	603612.SH	33573580	0.479692	1798438	1.94591	22.5007	16	0.5221	1.0924	0.407394	17.7675	0.279342	3.06215e+07	0	0
264	2019	索通发展	603612.SH	43612563	3.14225	1716644	2.07944	22.7718	17	0.604	1.525	0.508067	17.7897	0.247617	2.07651e+07	0	0
264	2020	索通发展	603612.SH	58478169	1.82809	1.76973e+06	2.70805	22.8619	18	0.4843	0.9392	0.497806	18.3224	0.112384	8.6716e+07	0	0
264	2021	索通发展	603612.SH	94698492	3.70557	2648997	3.71357	23.2199	19	0.558	1.2627	0.598974	18.7446	0.159784	2.1617e+08	0	0
265	2016	佳力图	603912.SH	4198462				20.16	14	0.515	1.0618	0.760223	16.7697			0	0
265	2017	佳力图	603912.SH	4602539	-2.31804	0	4.63473	20.6164	15	0.3069	0.4427	0.852999	16.8395	0.001768	37000000	0	0
265	2018	佳力图	603912.SH	5349441	0.078692	0	5.44674	20.8154	16	0.3601	0.5628	0.856495	16.9418	0.547839	52671500	0	0
265	2019	佳力图	603912.SH	6383679	-2.58037	0	4.93447	21.0592	17	0.4361	0.7735	0.86763	17.1888	0.520093	54237850	0	0
265	2020	佳力图	603912.SH	6250375	0.548013	0	5.23644	21.2265	18	0.4229	0.7328	0.870092	17.3045	0.711168	54237850	0	0
265	2021	佳力图	603912.SH	6676032	0.434394	0	6.6695	21.4056	19	0.4858	0.9447	0.799516	17.2764	0.6715	5.42295e+07	0	0
266	2016	沐邦高科	603398.SH	2819501	-1.02659	40000	2.3979	20.2479	14	0.0647	0.0692	0.649394	16.0991	0.238815	17952000	0	0
266	2017	沐邦高科	603398.SH	3310033	-3.10174	40000	3.3673	20.391	15	0.129	0.1481	0.588777	16.1662	0.028883	18698240	0	0
266	2018	沐邦高科	603398.SH	3891950	2.79393	0	3.97029	20.7169	16	0.3198	0.4701	0.322662	16.6696	0.745422	0	0	0
266	2019	沐邦高科	603398.SH	5379784	2.1712	0	4.43082	20.7625	17	0.2883	0.4051	0.368214	16.7278	0.664091	0	0	0
266	2020	沐邦高科	603398.SH	5009474	1.13119	0	4.43082	20.7529	18	0.2427	0.3204	0.3641	16.7352	0.638385	1.71902e+07	0	0
266	2021	沐邦高科	603398.SH	3227077	3.22721	0	4.90527	20.7882	19	0.1143	0.129	0.465639	16.679	0.528204	0	0	0
267	2016	吉华集团	603980.SH	21607234				21.822	14	0.2385	0.3132	0.573884	18.5951			0	0
267	2017	吉华集团	603980.SH	24553367	-2.11972	0	1.60944	22.288	15	0.1367	0.1583	0.70697	18.6592	0.000291	125000000	0	0
267	2018	吉华集团	603980.SH	29171175	-1.52373	0	1.38629	22.3418	16	0.1331	0.1536	0.700374	18.6566	0.117308	225000000	0	0
267	2019	吉华集团	603980.SH	26354339	-2.79782	0	1.60944	22.419	17	0.1563	0.1853	0.678657	18.527	0.11154	315000000	0	0
267	2020	吉华集团	603980.SH	18317752	0.065421	0	1.79176	22.4131	18	0.1689	0.2033	0.663819	18.3911	0.463573	115500000	0	0
267	2021	吉华集团	603980.SH	22517811	0.319556	0	3.29584	22.4099	19	0.1635	0.1955	0.663319	18.4963	0.382688	105000000	0	0
268	2016	鼎胜新材	603876.SH	71186978				22.8094	14	0.7335	2.7524	0.624559	17.8324			0	0
268	2017	鼎胜新材	603876.SH	92664518				22.8107	15	0.7038	2.3764	0.598959	17.7824	0.007717		0	0
268	2018	鼎胜新材	603876.SH	103000000	2.34602	0	2.63906	22.8576	16	0.5931	1.4576	0.579934	19.8718	0.007717	43000000	0	0
268	2019	鼎胜新材	603876.SH	113000000	4.34762	0	2.77259	23.3287	17	0.7126	2.4791	0.543793	19.797	0.61078	4.33624e+07	0	0
268	2020	鼎胜新材	603876.SH	124000000	4.47855	0	2.77259	23.3132	18	0.7141	2.4974	0.521681	19.8846	0.606206	0	0	0
268	2021	鼎胜新材	603876.SH	182000000	3.25974	0	3.61092	23.512	19	0.6968	2.2976	0.616892	20.248	0.552961	9.71953e+07	0	0
269	2016	慈星股份	300307.SZ	10982307	0.5495	0	3.80666	22.2929	14	0.1801	0.2197	0.549146	18.1662	0.67459	80200000	0	0
269	2017	慈星股份	300307.SZ	14037738	0.333993	0	3.52636	22.3769	15	0.2207	0.2831	0.593396	17.9591	0.660868	160400000	0	0
269	2018	慈星股份	300307.SZ	16903035	1.22199	0	4.34381	22.4261	16	0.2594	0.3502	0.603593	17.9885	0.656154	16040000	0	0
269	2019	慈星股份	300307.SZ	15208604	0.846078	0	3.46574	22.0999	17	0.1885	0.2322	0.592483	18.1607	0.593727	0	0	0
269	2020	慈星股份	300307.SZ	12332098	1.47354	0	2.30259	21.9938	18	0.2838	0.3963	0.595417	18.016	0.474478	0	0	0
269	2021	慈星股份	300307.SZ	21296649	2.68376	0	4.95583	22.1231	19	0.3533	0.5464	0.568426	18.1522	0.445797	0	0	0
270	2016	利安隆	300596.SZ	8084202		30000	2.63906	20.6212	14	0.4412	0.7896	0.635447	17.3453			1	0
270	2017	利安隆	300596.SZ	11431222	0.248681	0	2.3979	21.1226	15	0.382	0.6182	0.605585	17.7866	0.054692	19620000	1	0
270	2018	利安隆	300596.SZ	14883757	1.69595	0	2.99573	21.4251	16	0.4552	0.8354	0.581244	18.0221	0.647111	28980000	1	0
270	2019	利安隆	300596.SZ	19788319	1.15154	0	2.56495	21.8707	17	0.3848	0.6254	0.436839	18.1919	0.598573	3.9362e+07	1	0
270	2020	利安隆	300596.SZ	24838796	1.92842	704200	2.3979	22.0617	18	0.4283	0.7491	0.425829	18.4365	0.662853	4.40772e+07	1	0
270	2021	利安隆	300596.SZ	34465337	2.10077	317080	4.40672	22.442	19	0.5292	1.124	0.439577	18.8348	0.58481	6.27332e+07	1	0
271	2016	中旗股份	300575.SZ	8998173	-1.71435	0	2.19722	21.0864	14	0.3699	0.587	0.668501	17.0909	0.002725	16137000	0	0
271	2017	中旗股份	300575.SZ	12962992	-0.782896	0	2.56495	21.2663	15	0.4143	0.7073	0.613144	17.5715	0.356632	23472000	0	0
271	2018	中旗股份	300575.SZ	16507600	-1.73693	0	2.70805	21.529	16	0.4602	0.8526	0.507545	17.8072	0.290442	58680000	0	0
271	2019	中旗股份	300575.SZ	15670975	0.507758	0	1.94591	21.5299	17	0.4241	0.7365	0.477228	17.6041	0.191438	39609000	0	0
271	2020	中旗股份	300575.SZ	18590628	0.059671	0	3.157	21.6555	18	0.4253	0.7401	0.53304	17.8982	0.371726	55219800	0	0
271	2021	中旗股份	300575.SZ	21896835	1.53154	0	3.68888	21.8722	19	0.4729	0.8971	0.455563	17.865	0.389566	62104725	0	0
272	2016	富瑞特装	300228.SZ	8868280	2.72908	1e+06	2.48491	22.0912	14	0.5447	1.1962	0.553604	18.0799	0.176007	0	0	0
272	2017	富瑞特装	300228.SZ	17469580	2.96419	0	2.89037	22.1598	15	0.5602	1.2739	0.609847	18.0446	0.060281	7.09578e+06	0	0
272	2018	富瑞特装	300228.SZ	14445332	1.73538	0	2.30259	22.0886	16	0.5316	1.1351	0.597285	18.0873	0.067835	2.37188e+06	0	0
272	2019	富瑞特装	300228.SZ	15753792	2.20339	0	2.30259	21.9738	17	0.5971	1.4821	0.610501	18.2018	0.056252	0	0	0
272	2020	富瑞特装	300228.SZ	18047420	2.82109	0	3.58352	21.9874	18	0.5879	1.4266	0.654391	18.1969	0.055221	7.07125e+06	0	0
272	2021	富瑞特装	300228.SZ	15856616	1.64726	0	4.44265	21.9867	19	0.4446	0.8006	0.653556	18.1663	0.013852	5.75406e+06	0	0
273	2016	恒润股份	603985.SH	6293355				20.6184	14	0.5108	1.0443	0.571201	16.7733			0	0
273	2017	恒润股份	603985.SH	7398753	-1.57759	196245	0	20.9402	15	0.1913	0.2365	0.662568	17.2447	0.00434	28000000	0	0
273	2018	恒润股份	603985.SH	11853538	0.117719	64245.4	1.09861	21.2969	16	0.347	0.5313	0.588662	17.6568	0.395317	41600000	0	0
273	2019	恒润股份	603985.SH	14304989	1.43118	111214	2.07944	21.3908	17	0.398	0.6612	0.606784	17.9016	0.290976	43680000	0	0
273	2020	恒润股份	603985.SH	23826328	0.046763	0	2.07944	21.7122	18	0.4247	0.7382	0.56327	18.4118	0.164401	122304000	0	0
273	2021	恒润股份	603985.SH	22919274	-0.981697	23400	2.99573	22.0823	19	0.1427	0.1664	0.713886	18.2956	0.370745	3.39122e+07	0	0
274	2016	麦格米特	002851.SZ	11541067				21.0894	14	0.4706	0.889	0.729649	18.6575			0	1
274	2017	麦格米特	002851.SZ	14946765	1.03831	646971	3.78419	21.5566	15	0.3805	0.6141	0.772008	18.989	0.15676	2.70999e+07	0	1
274	2018	麦格米特	002851.SZ	23943937	3.19815	1.40077e+06	3.68888	21.8808	16	0.4707	0.8894	0.807669	19.3445	0.421496	4.06863e+07	0	1
274	2019	麦格米特	002851.SZ	35612478	-0.002236	2492142	3.89182	22.096	17	0.5062	1.025	0.782657	19.631	0.323958	7.51132e+07	0	1
274	2020	麦格米特	002851.SZ	33754442	0.621854	2.75108e+06	4.02535	22.3731	18	0.4057	0.6826	0.735506	19.7234	0.316896	8.53243e+07	0	1
274	2021	麦格米特	002851.SZ	41539605	3.01386	632769	6.04973	22.5499	19	0.4863	0.9466	0.716874	19.9482	0.332906	7.96111e+07	0	1
275	2016	派生科技	300176.SZ	14329275	2.1372	10000	2.56495	21.3168	14	0.6478	1.8391	0.401182	17.9294	0.377174	21456000	0	0
275	2017	派生科技	300176.SZ	29357174	-0.901673	50000	3.61092	21.6974	15	0.582	1.3921	0.583576	18.0323	0.431339	118008000	0	0
275	2018	派生科技	300176.SZ	34386585	5.23208	0	4.52179	21.7736	16	0.5282	1.1194	0.496204	18.7345	0.423328	19364040	0	0
275	2019	派生科技	300176.SZ	15098754	3.98887	0	3.66356	21.4685	17	0.5727	1.3402	0.432355	18.1295	0.322503	0	0	0
275	2020	派生科技	300176.SZ	11736397	2.52116	0	4.18205	21.3788	18	0.5073	1.0298	0.448975	17.6695	0.319525	0	0	0
275	2021	派生科技	300176.SZ	12858024	3.08819	0	3.98898	21.3548	19	0.5243	1.1024	0.475783	17.6392	0.320793	0	0	0
276	2016	诚益通	300430.SZ	3731404	1.95065	0	3.71357	20.6621	14	0.304	0.4368	0.764062	16.6002	0.168615	8755200	1	1
276	2017	诚益通	300430.SZ	5548874	0.197673	0	3.68888	21.3644	15	0.192	0.2377	0.589325	17.1681	0.20143	1.0155e+07	1	1
276	2018	诚益通	300430.SZ	6895373	1.10368	0	3.58352	21.4763	16	0.2278	0.295	0.597281	17.4346	0.317468	0	1	1
276	2019	诚益通	300430.SZ	6890013	1.0128	0	3.82864	21.5764	17	0.2646	0.3597	0.539774	17.6081	0.338194	0	1	1
276	2020	诚益通	300430.SZ	7640869	1.10991	0	5.45746	21.6491	18	0.2925	0.4133	0.530009	17.71	0.296443	4.35214e+06	1	1
276	2021	诚益通	300430.SZ	9159343	1.94107	0	6.04737	21.7804	19	0.3522	0.5436	0.525757	17.8154	0.354691	5.45814e+06	1	1
277	2016	美康生物	300439.SZ	10557958	1.38774	0	2.63906	21.5853	14	0.3584	0.5586	0.571272	17.8735	0.354407	2.08343e+07	0	0
277	2017	美康生物	300439.SZ	18044524	2.1982	0	3.3673	21.9023	15	0.4403	0.7867	0.539552	18.3435	0.131983	4.33701e+07	0	0
277	2018	美康生物	300439.SZ	31325813	1.26042	0	2.94444	22.2487	16	0.5062	1.0252	0.51776	18.5127	0.298379	5.02654e+07	0	0
277	2019	美康生物	300439.SZ	31359450	2.08766	0	2.94444	22.0426	17	0.6289	1.6945	0.569779	18.6696	0.283486	0	0	0
277	2020	美康生物	300439.SZ	23001852	-0.030075	0	2.63906	21.9032	18	0.4816	0.929	0.482473	18.7243	0.309507	5.3756e+07	0	0
277	2021	美康生物	300439.SZ	22523766	0.154537	0	4.35671	22.0023	19	0.3346	0.503	0.559375	18.8307	0.241308	3.6385e+07	0	0
278	2016	三棵树	603737.SH	19495006	-1.11066	0	3.3673	21.2555	14	0.4263	0.743	0.479674	18.118	0.297092	80000000	0	0
278	2017	三棵树	603737.SH	26173940	0.597307	0	3.43399	21.46	15	0.4644	0.8669	0.523522	18.1621	0.334027	56199660	0	0
278	2018	三棵树	603737.SH	35887866	0.473722	0	3.89182	21.8756	16	0.5782	1.3707	0.590673	18.3437	0.412751	6.78957e+07	0	0
278	2019	三棵树	603737.SH	59782864	2.04051	0	3.93183	22.4594	17	0.6764	2.0904	0.6231	18.6856	0.181376	1.23011e+08	0	0
278	2020	三棵树	603737.SH	82156521	3.45043	0	4.06044	22.9309	18	0.7083	2.4279	0.684073	19.1484	0.251303	1.53276e+08	0	0
278	2021	三棵树	603737.SH	114000000	5.79038	0	5.01728	23.2392	19	0.8253	4.7227	0.540284	19.4179	0.260521	0	0	0
279	2016	索菲亚	002572.SZ	45404300	-5.56369	0	4.45435	22.3981	14	0.2522	0.3373	0.594536	18.3193	0.526963	3.23199e+08	0	1
279	2017	索菲亚	002572.SZ	61609817	-2.32687	50000	4.41884	22.6777	15	0.3039	0.4365	0.510211	18.9296	0.467536	4.15542e+08	0	1
279	2018	索菲亚	002572.SZ	73189363	-2.53136	0	4.26268	22.7789	16	0.3141	0.4579	0.469551	19.0906	0.521942	461713155	0	1
279	2019	索菲亚	002572.SZ	76798614	-1.92917	0	3.91202	22.8614	17	0.3035	0.4357	0.486511	19.0363	0.466171	5.01804e+08	0	1
279	2020	索菲亚	002572.SZ	83536090	-1.07029	0	3.3673	23.1091	18	0.3907	0.6411	0.554063	19.1611	0.477274	5.47422e+08	0	1
279	2021	索菲亚	002572.SZ	104000000	0.019111	0	5.63121	23.2432	19	0.5223	1.0935	0.446051	19.485	0.363262	5.47422e+08	0	1
280	2016	继峰股份	603997.SH	14671988	-1.21283	0	2.19722	21.3826	14	0.2011	0.2518	0.701806	17.5131	0.180653	100800000	0	0
280	2017	继峰股份	603997.SH	19020882	-3.01701	0	2.3979	21.508	15	0.1969	0.2452	0.710096	17.8119	0.180936	176400000	0	0
280	2018	继峰股份	603997.SH	21484300	-3.99793	0	2.3979	21.6529	16	0.2457	0.3257	0.715404	18.1066	0.794025	199570488	0	0
280	2019	继峰股份	603997.SH	180000000	2.70141	0	2.56495	23.5892	17	0.72	2.5709	0.408539	19.5486	0.806325	2.04721e+08	0	0
280	2020	继峰股份	603997.SH	157000000	3.51214	0	3.66356	23.5755	18	0.7364	2.7936	0.386679	19.4538	0.414329	0	0	0
280	2021	继峰股份	603997.SH	169000000	3.42895	0	4.68213	23.5088	19	0.6916	2.2428	0.401943	19.7499	0.459408	2.01414e+08	0	0
281	2016	龙大美食	002726.SZ	54748500	-2.66814	575287	2.56495	21.5558	14	0.1965	0.2445	0.683443	15.2925	0.115359	71225600	0	0
281	2017	龙大美食	002726.SZ	63843748	0.806569	551833	2.99573	21.6569	15	0.2014	0.2522	0.666189	15.1585	0.817401	37804600	0	0
281	2018	龙大美食	002726.SZ	84199294	1.23986	551527	3.04452	22.0463	16	0.4009	0.6691	0.667955	14.7421	0.775865	35536324	0	0
281	2019	龙大美食	002726.SZ	205000000	4.92061	0	3.3322	22.5667	17	0.5943	1.4648	0.759423	15.2246	0.697979	4.81284e+07	0	0
281	2020	龙大美食	002726.SZ	208000000	-0.044861	0	3.2581	22.8694	18	0.5679	1.3141	0.740404	15.2404	0.678233	1.81246e+08	0	0
281	2021	龙大美食	002726.SZ	209000000	3.34716	0	3.3322	22.8314	19	0.5882	1.4283	0.609007	15.937	0.562224	0	0	0
282	2016	田中精机	300461.SZ	2127614	3.36198	0	4.26268	20.6663	14	0.6156	1.6016	0.50227	16.3772	0.486252	3.46656e+06	0	0
282	2017	田中精机	300461.SZ	5042300	3.94101	0	4.00733	20.9551	15	0.6494	1.8525	0.546113	17.082	0.116172	4585347	0	0
282	2018	田中精机	300461.SZ	8029121	2.54183	0	4.2485	21.056	16	0.7554	3.0883	0.734791	17.692	0.05542	0	0	0
282	2019	田中精机	300461.SZ	5031621	6.48464	0	4.18965	19.9565	17	0.9763	41.2359	0.832015	17.3438	0.211313	0	0	0
282	2020	田中精机	300461.SZ	3636160	4.02172	0	4.44265	20.1571	18	0.7405	2.8531	0.773482	16.4648	0.153215	0	0	0
282	2021	田中精机	300461.SZ	3436265	2.52816	0	5.50533	20.091	19	0.538	1.1646	0.720957	16.4657	0.137012	0	0	0
283	2016	海源复材	002529.SZ	2052132	1.30823	880000	2.30259	21.364	14	0.1779	0.2164	0.545004	18.0863	0.604272	0	0	0
283	2017	海源复材	002529.SZ	2722664	1.64234	1820000	2.56495	21.3645	15	0.1744	0.2113	0.46061	17.787	0.385539	0	0	0
283	2018	海源复材	002529.SZ	2406014	2.72011	420000	3.13549	21.3764	16	0.275	0.3792	0.426287	17.8163	0.291961	0	0	0
283	2019	海源复材	002529.SZ	2176965	3.66566	420000	3.3322	21.1062	17	0.4387	0.7816	0.467789	17.1047	0.279191	0	0	0
283	2020	海源复材	002529.SZ	3003278	0.974212	420000	3.3673	20.9338	18	0.3057	0.4404	0.507757	16.8467	0.260266	0	0	0
283	2021	海源复材	002529.SZ	2540357	5.04935	420000	4.35671	20.7793	19	0.2923	0.4129	0.432129	16.7627	0.310329	0	0	0
284	2016	尚纬股份	603333.SH	5588452	1.82044	0	2.30259	21.2359	14	0.1598	0.1902	0.54763	16.7056	0.018181	0	0	0
284	2017	尚纬股份	603333.SH	9150430	2.20539	0	2.99573	21.3167	15	0.2157	0.275	0.606774	17.1077	0.024289	5200050	0	0
284	2018	尚纬股份	603333.SH	15768693	3.7181	0	3.04452	21.5325	16	0.3698	0.5869	0.681932	17.5329	0.045745	17680170	0	0
284	2019	尚纬股份	603333.SH	20350159	2.50009	25000	3.46574	21.8014	17	0.4761	0.9088	0.741058	18.2074	0.04601	31194300	0	0
284	2020	尚纬股份	603333.SH	20301075	1.56621	0	2.70805	21.8823	18	0.5161	1.0664	0.756012	18.1743	0.022857	0	0	0
284	2021	尚纬股份	603333.SH	23428656	3.14597	0	4.39445	22.0546	19	0.4509	0.8211	0.80178	18.4556	0.121867	0	0	0
285	2016	建新股份	300107.SZ	3314537	-0.960677	1220000	2.48491	20.665	14	0.0351	0.0363	0.486175	16.5112	0.102397	1.63302e+07	0	0
285	2017	建新股份	300107.SZ	5354754	-3.02927	0	2.56495	20.8038	15	0.0932	0.1028	0.572084	16.7604	0.031925	8.20093e+07	0	0
285	2018	建新股份	300107.SZ	14181348	-8.62502	0	2.94444	21.2721	16	0.0893	0.0981	0.730867	17.7173	0.078274	1.64169e+08	0	0
285	2019	建新股份	300107.SZ	9253994	-6.61429	116300	2.89037	21.3435	17	0.0508	0.0535	0.72307	17.4442	0.012188	3.29763e+08	0	0
285	2020	建新股份	300107.SZ	5641401	-2.20686	0	2.89037	21.1913	18	0.0725	0.0782	0.649353	17.0272	0.052525	5.5125e+07	0	0
285	2021	建新股份	300107.SZ	6281221	-1.87396	0	2.89037	21.1875	19	0.0931	0.1026	0.51537	17.1572	0.075289	5.51731e+07	0	0
286	2016	坚朗五金	002791.SZ	27066917	-2.40094	0	3.52636	21.8436	14	0.184	0.2255	0.783645	18.4515	0.110987	53590000	0	0
286	2017	坚朗五金	002791.SZ	31825416	0.55293	0	3.21888	21.9654	15	0.2216	0.2847	0.778438	18.5949	0.089148	32154000	0	0
286	2018	坚朗五金	002791.SZ	38502030	0.984452	0	3.4012	22.1169	16	0.2942	0.4169	0.782536	19.0286	0.120761	32154000	0	0
286	2019	坚朗五金	002791.SZ	52566143	-0.238432	0	2.99573	22.3231	17	0.3617	0.5667	0.756929	19.3504	0.213438	48231000	0	0
286	2020	坚朗五金	002791.SZ	67366957	0.94491	0	2.89037	22.6342	18	0.3919	0.6445	0.784416	19.4044	0.32863	176847000	0	0
286	2021	坚朗五金	002791.SZ	88091641	2.29012	0	4.43082	23.0231	19	0.496	0.9841	0.795099	19.5523	0.344922	112539000	0	0
287	2016	宝泰隆	601011.SH	17936382	2.03832	1.73894e+06	3.04452	22.9216	14	0.4363	0.7739	0.178267	16.7023	0.33965	0	0	0
287	2017	宝泰隆	601011.SH	29257746	1.94513	1.36844e+06	2.30259	23.0511	15	0.3737	0.5968	0.248306	16.7609	0.337994	8.05575e+07	0	0
287	2018	宝泰隆	601011.SH	35287173	1.86085	1314652	2.83321	23.1138	16	0.3781	0.608	0.243214	15.9094	0.347779	0	0	0
287	2019	宝泰隆	601011.SH	27352501	2.10683	0	2.56495	23.1058	17	0.3681	0.5824	0.189139	16.411	0.311496	0	0	0
287	2020	宝泰隆	601011.SH	26755242	1.76585	0	2.94444	23.1294	18	0.3801	0.6132	0.160011	16.3683	0.293711	8.02404e+07	0	0
287	2021	宝泰隆	601011.SH	35596947	2.00621	497056	3.98898	23.2065	19	0.4131	0.7038	0.134645	16.4715	0.301582	0	0	0
288	2016	安科瑞	300286.SZ	3292688	-1.16735	0	2.80336	20.4511	14	0.2207	0.2831	0.716733	17.1578	0.289192	28532800	1	1
288	2017	安科瑞	300286.SZ	4053002	0.069257	0	2.99573	20.6	15	0.2384	0.313	0.699324	17.3783	0.243691	14459700	1	1
288	2018	安科瑞	300286.SZ	4576356	-0.21087	0	3.61092	20.6627	16	0.2158	0.2752	0.694252	17.5491	0.244145	43312725	1	1
288	2019	安科瑞	300286.SZ	6002345	-1.79527	0	2.89037	20.8374	17	0.3234	0.4781	0.741841	17.779	0.266729	43003125	1	1
288	2020	安科瑞	300286.SZ	7184477	1.44212	0	2.94444	20.8657	18	0.2922	0.4128	0.714204	18.1407	0.27167	42987925	1	1
288	2021	安科瑞	300286.SZ	10167162	0.83437	0	5.69709	21.0706	19	0.308	0.4451	0.721219	18.538	0.442935	42960025	1	1
289	2016	得利斯	002330.SZ	16709413	1.88036	7000	2.19722	21.3019	14	0.2598	0.351	0.384813	13.9722	0.745766	0	0	0
289	2017	得利斯	002330.SZ	16764751	1.96771	0	1.94591	21.2349	15	0.202	0.2531	0.369603	14.1091	0.734093	4016000	0	0
289	2018	得利斯	002330.SZ	20231860	1.9968	0	1.94591	21.3078	16	0.2559	0.3439	0.379442	14.6155	0.729784	0	0	0
289	2019	得利斯	002330.SZ	22359935	2.0726	0	2.19722	21.3757	17	0.307	0.443	0.382504	14.6202	0.689609	0	0	0
289	2020	得利斯	002330.SZ	34735429	1.60616	0	2.94444	21.423	18	0.3244	0.4802	0.437441	14.8375	0.693359	4997410	0	0
289	2021	得利斯	002330.SZ	31252736	2.34752	0	3.63759	21.544	19	0.3816	0.617	0.450429	15.9483	0.697402	5042935	0	0
290	2016	振华股份	603067.SH	8749401	-0.670588	2460000	2.89037	20.8612	14	0.0894	0.0982	0.472601	17.1159	0.001629	23980000	0	0
290	2017	振华股份	603067.SH	11869950	0.647631	0	3.09104	20.9274	15	0.0872	0.0955	0.509747	17.4712	0.150237	30360000	0	0
290	2018	振华股份	603067.SH	14054847	-0.85467	0	3.13549	21.0253	16	0.0836	0.0912	0.560501	17.745	0.101511	36960000	0	0
290	2019	振华股份	603067.SH	13959941	-1.76247	0	3.17805	21.1183	17	0.0971	0.1075	0.553069	17.7243	0.05115	43120000	0	0
290	2020	振华股份	603067.SH	12797980	0.764179	0	3.98898	21.4194	18	0.2766	0.3823	0.635416	17.5767	0.04498	39670400	0	0
290	2021	振华股份	603067.SH	29979033	-0.740271	0	5.04343	21.9853	19	0.386	0.6288	0.421434	18.2312	0.151737	9.35486e+07	0	0
291	2016	吉翔股份	603399.SH	13766846		710000	1.60944	21.8287	14	0.3878	0.6336	0.481668	15.1648	0.173043		0	0
291	2017	吉翔股份	603399.SH	21511129	5.85987	1.72855e+06	2.70805	22.2126	15	0.5256	1.1078	0.643321	14.7638	0.569422	3.31383e+07	0	0
291	2018	吉翔股份	603399.SH	38621798	2.69449	2703770	2.83321	22.1386	16	0.4195	0.7227	0.73906	13.5573	0.566319	1.0935e+07	0	0
291	2019	吉翔股份	603399.SH	28549194	1.39536	2703770	2.19722	21.9261	17	0.349	0.536	0.695419	13.8501	0.553319	0	0	0
291	2020	吉翔股份	603399.SH	22134138	3.52236	2703770	1.79176	21.8097	18	0.3576	0.5566	0.660352	14.2534	0.603233	0	0	0
291	2021	吉翔股份	603399.SH	38955071	-0.905564	2703770	3.21888	21.6797	19	0.2711	0.3719	0.672989	14.4822	0.556827	0	0	0
292	2016	锋龙股份	002931.SZ	2514980				19.4506	14	0.3793	0.611	0.558457	15.9934			0	0
292	2017	锋龙股份	002931.SZ	3139383				19.6435	15	0.3477	0.533	0.606987	16.0345	0.000191		0	0
292	2018	锋龙股份	002931.SZ	3153133	-2.84338	0	3.21888	20.2359	16	0.1921	0.2379	0.74106	16.5892	0.000191	17776000	0	0
292	2019	锋龙股份	002931.SZ	4098488	-0.436816	0	3.2581	20.4863	17	0.2368	0.3103	0.64341	16.8593	0.125894	13332000	0	0
292	2020	锋龙股份	002931.SZ	5484955	0.097486	0	3.46574	20.6652	18	0.2787	0.3864	0.654504	17.3109	0.122747	21331200	0	0
292	2021	锋龙股份	002931.SZ	7199743	1.56214	0	4.52179	20.9545	19	0.4702	0.8874	0.644149	17.5946	0.605581	1.9914e+07	0	0
293	2016	绿康生化	002868.SZ	4014904				19.7308	14	0.268	0.366	0.261177	16.3936			0	0
293	2017	绿康生化	002868.SZ	3751834	-4.22194	532500	1.38629	20.4439	15	0.0801	0.0871	0.655772	16.4622	0.000323	30000000	0	0
293	2018	绿康生化	002868.SZ	3443647	-1.29732	1482500	1.38629	20.5031	16	0.0773	0.0838	0.608433	16.4942	0.223312	30000000	0	0
293	2019	绿康生化	002868.SZ	3035999	-0.877718	0	1.38629	20.7333	17	0.2292	0.2974	0.580437	16.736	0.220057	20400000	0	0
293	2020	绿康生化	002868.SZ	3082528	0.039694	0	1.38629	20.6954	18	0.2083	0.2631	0.313188	16.8069	0.736761	2.17582e+07	0	0
293	2021	绿康生化	002868.SZ	3634141	2.40372	0	3.68888	20.9531	19	0.4262	0.7429	0.181162	17.0272	0.691882	0	0	0
294	2016	凯普生物	300639.SZ	3984089				20.1771	14	0.1338	0.1545	0.429782	17.2773			0	0
294	2017	凯普生物	300639.SZ	4793035	-3.11427	0	2.56495	20.7906	15	0.0923	0.1017	0.651855	17.4483	0.002779	45508500	0	0
294	2018	凯普生物	300639.SZ	5802538	-0.411221	40000	3.04452	20.8958	16	0.091	0.1001	0.596929	17.7186	0.284136	45502000	0	0
294	2019	凯普生物	300639.SZ	7294946	-0.817568	0	2.56495	20.9833	17	0.0866	0.0948	0.512449	17.9404	0.3587	4.34763e+07	0	0
294	2020	凯普生物	300639.SZ	13537479	-3.87322	0	3.66356	21.773	18	0.1129	0.1273	0.686787	18.2243	0.599348	5.91781e+07	0	0
294	2021	凯普生物	300639.SZ	26757123	-2.47702	0	4.27667	22.1658	19	0.1788	0.2177	0.603223	18.6456	0.535713	1.02863e+08	0	0
295	2016	合康新能	300048.SZ	14182826	1.32134	1213000	4.12713	22.3182	14	0.4597	0.8507	0.472935	18.4891	0.423716	3.93643e+07	1	1
295	2017	合康新能	300048.SZ	13515027	2.50003	0	4.06044	22.2679	15	0.4356	0.7718	0.540465	18.7279	0.351204	2.2044e+07	1	1
295	2018	合康新能	300048.SZ	12060773	2.40534	20000	4.09434	22.1471	16	0.4359	0.7728	0.564361	18.4642	0.326374	0	1	1
295	2019	合康新能	300048.SZ	13036959	1.51304	0	4.18965	22.0463	17	0.3807	0.6148	0.526677	18.4048	0.219691	0	1	1
295	2020	合康新能	300048.SZ	12568093	2.23293	0	4.3108	21.6788	18	0.3676	0.5813	0.57464	18.4274	0.229923	0	1	1
295	2021	合康新能	300048.SZ	12044724	1.72227	0	4.41884	21.6334	19	0.2644	0.3594	0.59443	17.9905	0.231329	0	1	1
296	2016	盛洋科技	603703.SH	4258973	2.27548	0	4.49981	20.5528	14	0.3844	0.6244	0.649984	16.3862	0.382985	5512800	0	0
296	2017	盛洋科技	603703.SH	8611114	1.35389	0	3.91202	20.7993	15	0.5	1.0001	0.661484	17.2299	0.040339	7350400	0	0
296	2018	盛洋科技	603703.SH	5958370	2.60372	0	4.09434	20.9543	16	0.5748	1.3517	0.45681	17.4004	0.026192	0	0	0
296	2019	盛洋科技	603703.SH	8337236	3.20504	0	4.30407	21.0586	17	0.602	1.5123	0.509464	17.5173	0.020195	2297000	0	0
296	2020	盛洋科技	603703.SH	7475946	1.36145	0	4.06044	21.4907	18	0.4421	0.7926	0.675211	17.2599	0.347847	0	0	0
296	2021	盛洋科技	603703.SH	9762084	3.38307	0	4.7185	21.407	19	0.5245	1.1031	0.616123	17.6437	0.149218	0	0	0
297	2016	亚光科技	300123.SZ	5873976		100000	3.2581	21.5026	14	0.459	0.8484	0.43772	17.2798	0.573644		0	0
297	2017	亚光科技	300123.SZ	10465777	1.47154	0	3.73767	22.6029	15	0.2863	0.4011	0.348409	17.8104	0.503827	1.11959e+07	0	0
297	2018	亚光科技	300123.SZ	14101571	2.48229	0	3.63759	22.7058	16	0.3346	0.5029	0.412134	17.9944	0.4481	1.95928e+07	0	0
297	2019	亚光科技	300123.SZ	22043624	1.63181	0	3.82864	22.7566	17	0.3367	0.5076	0.406625	18.6078	0.385034	3.02289e+07	0	0
297	2020	亚光科技	300123.SZ	18125338	2.2461	0	3.4012	22.8329	18	0.3565	0.554	0.440222	18.8047	0.429475	0	0	0
297	2021	亚光科技	300123.SZ	15872779	3.0048	0	5.47227	22.7537	19	0.4593	0.8496	0.449515	19.0111	0.344823	0	0	0
298	2016	皇马科技	603181.SH	14995615				20.9644	14	0.4818	0.9297	0.4515	17.7616			0	0
298	2017	皇马科技	603181.SH	16821791	-0.192895	0	2.77259	21.1466	15	0.1611	0.1921	0.536275	17.9108	0.000634	45000000	0	0
298	2018	皇马科技	603181.SH	17198857	-0.872757	0	3.04452	21.3595	16	0.2403	0.3163	0.48402	17.9441	0.153764	60000000	0	0
298	2019	皇马科技	603181.SH	18936734	-0.140695	0	3.04452	21.5633	17	0.3114	0.4522	0.465933	18.073	0.193198	84000000	0	0
298	2020	皇马科技	603181.SH	19454682	2.11051	0	3.09104	21.7345	18	0.3254	0.4824	0.444309	18.1394	0.366997	0	0	0
298	2021	皇马科技	603181.SH	23374317	1.67396	0	4.34381	21.8335	19	0.2562	0.3445	0.471083	18.3358	0.45471	58870000	0	0
299	2016	梦百合	603313.SH	17235619	-6.20481	0	2.56495	21.4105	14	0.1624	0.1939	0.710216	17.7842	0.019808	288000000	0	0
299	2017	梦百合	603313.SH	23362745	0.678512	0	3.61092	21.5599	15	0.3308	0.4944	0.615435	18.1992	0.229509	0	0	0
299	2018	梦百合	603313.SH	30532258	-2.05019	0	3.29584	21.9399	16	0.4416	0.7908	0.622776	18.3024	0.207396	96000000	0	0
299	2019	梦百合	603313.SH	38344643	2.31241	0	3.13549	22.2536	17	0.4797	0.9218	0.564603	18.4329	0.115159	0	0	0
299	2020	梦百合	603313.SH	65181009	0.687753	0	3.71357	22.68	18	0.478	0.9159	0.544082	18.5174	0.148928	1.3104e+08	0	0
299	2021	梦百合	603313.SH	81208286	3.76501	0	4.89784	22.9423	19	0.6745	2.0724	0.480809	18.6378	0.115664	0	0	0
300	2016	克来机电	603960.SH	1925688				19.757	14	0.3848	0.6255	0.653426	16.0762			1	1
300	2017	克来机电	603960.SH	2517964	-4.54894	0	4.57471	20.3216	15	0.3063	0.4415	0.777106	16.1859	0.264761	14872000	1	1
300	2018	克来机电	603960.SH	5829828	1.3252	0	4.85981	20.6621	16	0.3839	0.6231	0.601462	17.25	0.628028	13114400	1	1
300	2019	克来机电	603960.SH	7967039	-1.71597	0	5.22036	20.9434	17	0.4034	0.6762	0.680005	17.7218	0.449189	30054960	1	1
300	2020	克来机电	603960.SH	7658413	1.51116	0	5.33272	20.9261	18	0.1781	0.2167	0.654257	17.604	0.231252	3.88807e+07	1	1
300	2021	克来机电	603960.SH	5609331	3.97158	0	6.18208	20.9268	19	0.1682	0.2023	0.618556	17.7891	0.219551	15134781	1	1
301	2016	远方信息	300306.SZ	2232154	-2.08178	0	4.49981	21.5532	14	0.1892	0.2334	0.463008	17.0556	0.372411	1.95482e+07	0	0
301	2017	远方信息	300306.SZ	5576341	-0.580998	0	4.70953	21.544	15	0.1043	0.1164	0.438237	18.042	0.215352	57494681	0	0
301	2018	远方信息	300306.SZ	4218045	-0.243572	0	4.82028	21.1956	16	0.1106	0.1244	0.589387	18.1256	0.115596	0	0	0
301	2019	远方信息	300306.SZ	4179347	-1.10283	0	4.64439	21.1887	17	0.1168	0.1322	0.592674	18.0623	0.10741	0	0	0
301	2020	远方信息	300306.SZ	4023152	-1.27967	0	4.7185	21.2062	18	0.1173	0.1329	0.6345	18.0851	0.13341	4.46472e+07	0	0
301	2021	远方信息	300306.SZ	4528581	-2.1237	0	5.72359	21.2534	19	0.1151	0.1301	0.651688	18.3186	0.092673	8.06876e+07	0	0
302	2016	津膜科技	300334.SZ	7494809	2.39586	13962	2.63906	21.5584	14	0.4109	0.6976	0.623109	18.1393	0.615536	5.52075e+06	1	0
302	2017	津膜科技	300334.SZ	6330267	2.57046	0	2.30259	21.7944	15	0.4339	0.7664	0.586768	18.0578	0.499838	0	1	0
302	2018	津膜科技	300334.SZ	6864451	2.07037	0	2.70805	21.81	16	0.4071	0.6866	0.552668	17.9556	0.50604	0	1	0
302	2019	津膜科技	300334.SZ	5162916	2.98364	0	1.94591	21.4266	17	0.5502	1.2234	0.438473	17.9931	0.493165	0	1	0
302	2020	津膜科技	300334.SZ	5022957	2.59699	0	3.09104	21.3345	18	0.5541	1.2424	0.408616	17.5115	0.478493	0	1	0
302	2021	津膜科技	300334.SZ	4730945	3.01182	0	3.61092	21.1839	19	0.4708	0.8895	0.336072	17.1497	0.454079	0	1	0
303	2016	冀凯股份	002691.SZ	2249560	3.54619	0	1.38629	20.6435	15	0.0732	0.079	0.693358	16.4213	0.468122	5400000	0	0
303	2017	冀凯股份	002691.SZ	4014495	2.88552	0	2.30259	20.6929	16	0.1123	0.1265	0.715289	16.6594	0.461843	2000000	0	0
303	2018	冀凯股份	002691.SZ	4162714	2.05009	0	2.30259	20.7385	17	0.1365	0.158	0.665871	16.8309	0.41493	2380000	0	0
303	2019	冀凯股份	002691.SZ	3911326	2.29223	0	3.3673	20.8227	18	0.1922	0.2379	0.594083	17.0573	0.415534	2380000	0	0
303	2020	冀凯股份	002691.SZ	2408519	1.25676	0	3.3673	20.7683	19	0.1646	0.197	0.541155	16.6361	0.374612	0	0	0
303	2021	冀凯股份	002691.SZ	3649719	1.70747	0	4.52179	20.8378	20	0.2065	0.2602	0.585151	16.9184	0.316954	2720000	0	0
304	2016	福斯特	603806.SH	39507330	-2.2655	0	2.70805	22.4274	15	0.1192	0.1353	0.822131	18.8138	0.394872	402000000	0	0
304	2017	福斯特	603806.SH	45897760	0.258695	0	2.56495	22.4643	16	0.1183	0.1341	0.792733	18.8449	0.661809	241200000	0	0
304	2018	福斯特	603806.SH	48117475	0.784261	0	2.83321	22.5883	17	0.1394	0.162	0.776647	19.0056	0.707428	235170000	0	0
304	2019	福斯特	603806.SH	63797394	-0.188542	0	3.29584	22.8401	18	0.2138	0.272	0.812106	19.1281	0.722585	287430000	0	0
304	2020	福斯特	603806.SH	83989461	1.34665	0	3.21888	23.1695	19	0.2179	0.2786	0.807106	19.5491	0.698135	3.46299e+08	0	0
304	2021	福斯特	603806.SH	128000000	3.3396	0	4.72739	23.3398	20	0.1094	0.1229	0.785827	19.9327	0.689506	3.32886e+08	0	0
305	2016	杭叉集团	603298.SH	53759659	-3.26597	0	3.66356	22.2451	15	0.2388	0.3138	0.789126	19.161	0.051238	185656254	0	0
305	2017	杭叉集团	603298.SH	69966436	-1.02889	0	3.89182	22.3635	16	0.2625	0.3559	0.773476	19.3333	0.001459	185656254	0	0
305	2018	杭叉集团	603298.SH	84341790	-0.690835	0	3.2581	22.4506	17	0.2532	0.3391	0.691691	19.5341	0.069764	185656254	0	0
305	2019	杭叉集团	603298.SH	88569948	-1.58313	0	3.73767	22.5605	18	0.254	0.3405	0.535581	19.698	0.674184	216598963	0	0
305	2020	杭叉集团	603298.SH	115000000	-0.891271	0	4.06044	22.816	19	0.3409	0.5172	0.592897	20.1024	0.745005	3.46558e+08	0	0
305	2021	杭叉集团	603298.SH	145000000	0.914198	0	5.25227	23.0648	20	0.4203	0.7249	0.643098	20.2157	0.747613	3.46559e+08	0	0
306	2016	千红制药	002550.SZ	7760025	-0.150053	1000	2.07944	21.8331	15	0.2008	0.2513	0.61791	17.6085	0.095252	102400000	0	0
306	2017	千红制药	002550.SZ	10655405	0.672387	0	2.19722	21.8365	16	0.1943	0.2411	0.749493	17.9666	0.001439	102400000	0	0
306	2018	千红制药	002550.SZ	13211035	-0.007797	0	1.94591	21.8796	17	0.2014	0.2522	0.749319	18.0433	0.005346	153600000	0	0
306	2019	千红制药	002550.SZ	16740310	-1.85501	0	2.07944	21.7997	18	0.205	0.2579	0.712034	18.0394	0.00417	319993750	0	0
306	2020	千红制药	002550.SZ	16672452	-1.41892	0	2.48491	21.6201	19	0.1576	0.1871	0.635059	18.1553	0.102212	153585000	0	0
306	2021	千红制药	002550.SZ	18760867	-1.10652	0	3.58352	21.6429	20	0.1556	0.1842	0.625874	18.2491	0.10139	153576000	0	0
307	2016	开尔新材	300234.SZ	3622999	1.20927	0	2.77259	20.894	15	0.1476	0.1731	0.692166	16.9914	0.120674	2.89535e+06	0	0
307	2017	开尔新材	300234.SZ	3532183	0.900615	0	2.94444	20.9175	16	0.1745	0.2114	0.643704	16.9675	0.034095	0	0	0
307	2018	开尔新材	300234.SZ	2893957	1.53828	0	3.49651	20.8904	17	0.222	0.2853	0.509608	16.7075	0.035281	0	0	0
307	2019	开尔新材	300234.SZ	6851238	1.76396	0	2.83321	20.9842	18	0.2874	0.4034	0.728331	16.9339	0.067591	1.82326e+07	0	0
307	2020	开尔新材	300234.SZ	4410996	1.64157	300000	2.56495	21.0272	19	0.3159	0.4618	0.696944	16.7698	0.039081	8.18279e+06	0	0
307	2021	开尔新材	300234.SZ	7804300	1.96196	300000	4.33073	21.081	20	0.3062	0.4412	0.679798	16.928	0.002264	8.18279e+06	0	0
308	2016	金利华电	300069.SZ	3369397	3.38811	0	2.30259	20.5261	15	0.3823	0.619	0.650675	16.409	0.318871	0	0	0
308	2017	金利华电	300069.SZ	2598894	2.56183	0	2.19722	20.6215	16	0.4062	0.6841	0.614385	16.3118	0.317054	0	0	0
308	2018	金利华电	300069.SZ	1843978	2.74535	0	2.19722	20.1934	17	0.3864	0.6299	0.478445	16.199	0.311174	0	0	0
308	2019	金利华电	300069.SZ	1977805	1.67641	0	1.38629	20.1933	18	0.3511	0.5411	0.527114	15.9373	0.285942	0	0	0
308	2020	金利华电	300069.SZ	1286193	3.02413	0	2.94444	20.105	19	0.4063	0.6842	0.523895	15.5911	0.334735	0	0	0
308	2021	金利华电	300069.SZ	2293052	4.27068	0	3.73767	19.9968	20	0.422	0.7302	0.545053	15.9319	0.307109	0	0	0
309	2016	创世纪	300083.SZ	51388401	2.41534	0	5.26269	22.9895	15	0.4689	0.8828	0.586702	19.4226	0.507898	2.84716e+07	0	0
309	2017	创世纪	300083.SZ	64184549	2.96203	0	5.18178	23.138	16	0.4985	0.9939	0.635853	19.4171	0.357422	0	0	0
309	2018	创世纪	300083.SZ	55028430	3.7455	0	4.99043	22.8534	17	0.6716	2.0455	0.579207	19.4126	0.229189	0	0	0
309	2019	创世纪	300083.SZ	54301942	4.04095	0	5.26269	22.715	18	0.622	1.6455	0.573925	18.7959	0.191464	0	0	0
309	2020	创世纪	300083.SZ	34764474	4.26529	0	4.85203	22.7484	19	0.7268	2.6606	0.606076	19.1625	0.297805	0	0	0
309	2021	创世纪	300083.SZ	52563683	3.77297	0	5.12396	22.9048	20	0.6461	1.8254	0.608368	19.3251	0.267952	0	0	0
310	2016	汇川技术	300124.SZ	36592597	-0.949436	550000	4.45435	22.7994	15	0.3752	0.6004	0.801407	19.7696	0.396595	4.42896e+08	0	1
310	2017	汇川技术	300124.SZ	47758760	0.695222	600000	4.58497	22.9257	16	0.3671	0.5802	0.781825	20.1994	0.48882	4.99534e+08	0	1
310	2018	汇川技术	300124.SZ	58729854	2.21662	1100000	4.81218	23.0583	17	0.3674	0.5807	0.744808	20.3833	0.484667	332832942	0	1
310	2019	汇川技术	300124.SZ	73882462	0.428695	600000	4.38203	23.4237	18	0.3997	0.6658	0.638978	20.5673	0.552778	3.11911e+08	0	1
310	2020	汇川技术	300124.SZ	115000000	2.14993	0	4.59512	23.649	19	0.4093	0.6928	0.668088	20.7462	0.616246	6.191e+08	0	1
310	2021	汇川技术	300124.SZ	179000000	1.82968	0	5.92426	24.0303	20	0.4019	0.672	0.674576	21.2453	0.532158	7.90533e+08	0	1
311	2016	银都股份	603277.SH	10359153				20.6631	15	0.3168	0.4638	0.628936	17.4454			0	0
311	2017	银都股份	603277.SH	13603733	-3.2442	0	2.07944	21.354	16	0.1691	0.2036	0.799771	17.6076	0.001687	60120000	0	0
311	2018	银都股份	603277.SH	14864654	-0.906512	0	2.56495	21.5549	17	0.235	0.3072	0.815222	17.6296	0.000665	81993000	0	0
311	2019	银都股份	603277.SH	17240687	-1.2046	0	2.63906	21.6843	18	0.222	0.2853	0.691938	17.7031	0.008357	90215400	0	0
311	2020	银都股份	603277.SH	16155319	-1.86763	0	3.09104	21.8092	19	0.2357	0.3083	0.678375	17.6451	0.103444	205027500	0	0
311	2021	银都股份	603277.SH	24586845	-1.9313	0	4.52179	21.933	20	0.3184	0.4671	0.609959	18.2818	0.119371	420220000	0	0
312	2016	钧达股份	002865.SZ	9217005				21.0776	15	0.6073	1.5462	0.55871	17.382			0	0
312	2017	钧达股份	002865.SZ	11528225	2.17869	0	2.30259	21.2651	16	0.5085	1.0348	0.624465	17.5495	0.026132	21600000	0	0
312	2018	钧达股份	002865.SZ	9020796	2.11248	60000	1.94591	21.3866	17	0.5258	1.109	0.580403	17.4236	0.062254	18252000	0	0
312	2019	钧达股份	002865.SZ	8272563	2.78043	0	2.3979	21.3336	18	0.5004	1.0016	0.468323	17.6846	0.006233	1.20899e+07	0	0
312	2020	钧达股份	002865.SZ	8586464	2.09938	0	2.07944	21.3425	19	0.4359	0.7727	0.461732	17.7919	0.627426	6.4403e+06	0	0
312	2021	钧达股份	002865.SZ	28636422	0.972372	0	3.68888	22.5176	20	0.7333	2.7495	0.279631	18.6311	0.434249	0	0	0
313	2016	翰宇药业	300199.SZ	8550185	-0.560842	75000	2.83321	22.2177	15	0.1913	0.2365	0.413226	17.9159	0.217254	91834254	0	1
313	2017	翰宇药业	300199.SZ	12470923	-0.407893	0	2.63906	22.3906	16	0.2667	0.3638	0.490506	18.3088	0.16897	186938508	0	1
313	2018	翰宇药业	300199.SZ	12646526	0.988211	0	2.63906	22.4567	17	0.4008	0.6689	0.533788	19.0689	0.309043	0	0	1
313	2019	翰宇药业	300199.SZ	6142318	2.74571	1126604	2.3979	22.2761	18	0.5274	1.1158	0.400611	19.3805	0.266467	0	0	1
313	2020	翰宇药业	300199.SZ	7215471	3.31412	0	2.3979	22.1146	19	0.5826	1.396	0.260435	18.6378	0.264196	0	0	1
313	2021	翰宇药业	300199.SZ	7360579	3.45411	0	3.09104	22.0859	20	0.5781	1.3704	0.295688	18.7026	0.19841	0	0	1
314	2016	禾丰股份	603609.SH	119000000	0.477537	0	2.77259	22.366	15	0.3575	0.5565	0.508178	17.9366	0.288361	8.31176e+07	0	0
314	2017	禾丰股份	603609.SH	138000000	0.389165	0	3.7612	22.5127	16	0.3741	0.5978	0.46714	17.9419	0.160334	8.31176e+07	0	0
314	2018	禾丰股份	603609.SH	157000000	0.179205	0	4.17439	22.6592	17	0.3845	0.6246	0.455488	17.928	0.193397	1.49612e+08	0	0
314	2019	禾丰股份	603609.SH	176000000	-1.11745	0	4.11087	22.937	18	0.2897	0.4078	0.433038	17.9931	0.166227	2.02907e+08	0	0
314	2020	禾丰股份	603609.SH	239000000	0.387209	0	3.68888	23.1783	19	0.3215	0.4739	0.41129	18.2414	0.183928	2.02853e+08	0	0
314	2021	禾丰股份	603609.SH	295000000	2.18076	0	4.44265	23.286	20	0.4208	0.7266	0.414312	18.3939	0.175523	0	0	0
315	2016	今创集团	603680.SH	25712852				22.3185	15	0.6834	2.1584	0.717724	18.6185			0	0
315	2017	今创集团	603680.SH	29302800		0	2.83321	22.5158	16	0.6382	1.7639	0.723556	18.7471	0.001247		0	0
315	2018	今创集团	603680.SH	32298429	1.05662	0	3.68888	22.7489	17	0.4967	0.987	0.747179	18.9295	0.001247	121727000	0	0
315	2019	今创集团	603680.SH	37514076	2.40396	0	3.66356	22.9465	18	0.5474	1.2093	0.683404	19.0477	0.674931	126555312	0	0
315	2020	今创集团	603680.SH	38776272	1.57192	0	4.99721	22.9298	19	0.5029	1.0118	0.70123	18.9928	0.719905	1.34415e+08	0	0
315	2021	今创集团	603680.SH	37980706	1.89168	0	4.84419	22.895	20	0.4574	0.843	0.722027	19.0377	0.301664	1.18479e+08	0	0
316	2016	锦泓集团	603518.SH	7447057	-0.56823	0	3.7612	21.1914	15	0.0859	0.094	0.540796	17.5425	0.213652	15093960	0	0
316	2017	锦泓集团	603518.SH	25620204	-1.24695	0	3.78419	22.6128	16	0.7197	2.5676	0.340376	18.3564	0.056212	2.40621e+07	0	0
316	2018	锦泓集团	603518.SH	30833933	1.80141	0	3.4012	22.6163	17	0.5982	1.4885	0.334841	18.459	0.069908	4.09858e+07	0	0
316	2019	锦泓集团	603518.SH	29131115	2.59621	0	4.21951	22.6613	18	0.5872	1.4223	0.358904	18.369	0.11599	0	0	0
316	2020	锦泓集团	603518.SH	33380902	1.97675	0	3.73767	22.4509	19	0.654	1.8903	0.383528	18.0166	0.092269	0	0	0
316	2021	锦泓集团	603518.SH	43192631	2.17813	0	5.22575	22.5341	20	0.5816	1.3902	0.365869	18.1909	0.187057	0	0	0
317	2016	新开源	300109.SZ	4005232	-0.046911	30000	2.63906	20.9932	15	0.0636	0.0679	0.313622	16.8839	0.155384	1.70482e+07	0	0
317	2017	新开源	300109.SZ	4888848		4000	2.70805	21.3955	16	0.335	0.5039	0.332156	17.3046	0.147903		0	0
317	2018	新开源	300109.SZ	6979211	1.80531	24000	3.95124	21.5575	17	0.4459	0.8046	0.289323	17.7491	0.08946	2.17936e+07	0	0
317	2019	新开源	300109.SZ	9250875	1.16018	24000	2.94444	22.1576	18	0.2726	0.3748	0.269329	17.8219	0.144071	6.46138e+06	0	0
317	2020	新开源	300109.SZ	9784952	0.930982	0	3.04452	22.1453	19	0.2579	0.3476	0.263148	18.0938	0.217067	6.46138e+06	0	0
317	2021	新开源	300109.SZ	12208052	-0.561563	0	4.54329	22.107	20	0.1478	0.1735	0.548903	18.474	0.168977	1.73718e+08	0	0
318	2016	龙蟠科技	603906.SH	10358683				20.7443	15	0.3671	0.58	0.536435	17.4962			0	0
318	2017	龙蟠科技	603906.SH	12987834	0.049161	0	2.99573	21.2322	16	0.2867	0.4019	0.67944	17.6879	0.077296	18304000	0	0
318	2018	龙蟠科技	603906.SH	14994006	-0.806469	10000	2.94444	21.4409	17	0.3208	0.4724	0.609631	17.7957	0.33195	32520192	0	0
318	2019	龙蟠科技	603906.SH	17130292	-0.505195	182000	3.3673	21.4978	18	0.2991	0.4266	0.583214	18.0199	0.228463	3.87345e+07	0	0
318	2020	龙蟠科技	603906.SH	19167588	-0.115106	295400	2.77259	21.8071	19	0.2844	0.3974	0.618329	18.0958	0.256394	6.09532e+07	0	0
318	2021	龙蟠科技	603906.SH	40536568	5.27665	132360	4.18965	22.5324	20	0.588	1.4272	0.576257	19.1528	0.179923	0	0	0
319	2016	嘉应制药	002198.SZ	4498986	2.23387	0	2.56495	20.8179	15	0.1041	0.1161	0.318955	16.2316	0.015526	0	0	0
319	2017	嘉应制药	002198.SZ	4679485	3.84593	0	2.70805	20.5916	16	0.1446	0.1691	0.42465	16.1288	0.139005	2.03004e+07	0	0
319	2018	嘉应制药	002198.SZ	5371210	1.31435	0	2.99573	20.6062	17	0.1171	0.1327	0.454695	16.3338	0.153457	0	0	0
319	2019	嘉应制药	002198.SZ	5001044	2.47805	0	2.70805	20.5677	18	0.2252	0.2907	0.478145	16.4795	0.121189	0	0	0
319	2020	嘉应制药	002198.SZ	5452279	0.315801	0	2.07944	20.5106	19	0.1552	0.1836	0.53748	16.0539	0.119825	0	0	0
319	2021	嘉应制药	002198.SZ	5737482	1.58678	0	3.21888	20.5093	20	0.1522	0.1795	0.606528	16.4828	0.120749	0	0	0
320	2016	先锋新材	300163.SZ	7636245	0.660975	0	2.30259	20.9303	15	0.3848	0.6256	0.396354	16.2405	0.174029	23700000	0	0
320	2017	先锋新材	300163.SZ	6903598	2.67883	617978	2.48491	20.7458	16	0.3209	0.4725	0.377771	16.536	0.010493	0	0	0
320	2018	先锋新材	300163.SZ	5877309	3.94358	567978	2.19722	20.5905	17	0.4523	0.8257	0.454515	16.6684	0.089394	0	0	0
320	2019	先锋新材	300163.SZ	4504093	2.24411	0	1.38629	20.5122	18	0.2823	0.3933	0.583857	16.4992	0.001294	0	0	0
320	2020	先锋新材	300163.SZ	2756024	0.475284	0	2.52573	20.3904	19	0.1659	0.1989	0.56879	16.6177	0.003435	0	0	0
320	2021	先锋新材	300163.SZ	3066729	1.51802	0	3.04452	20.3509	20	0.1374	0.1593	0.558465	16.124	0.038822	0	0	0
321	2016	君正集团	601216.SH	57207476	0.717176	3120000	3.68888	23.6154	15	0.2415	0.3184	0.238517	19.132	0.280497	1.6876e+08	0	0
321	2017	君正集团	601216.SH	77440588	0.788759	0	3.63759	23.8316	16	0.2894	0.4072	0.112978	19.5438	0.327784	2.53141e+08	0	0
321	2018	君正集团	601216.SH	84599247	-0.90867	0	3.04452	23.924	17	0.326	0.4836	0.102208	19.5805	0.309036	1.35008e+09	0	0
321	2019	君正集团	601216.SH	98041536	-1.8801	10000000	3.09104	24.1748	18	0.3796	0.6118	0.121163	19.4691	0.295712	2.95331e+09	0	0
321	2020	君正集团	601216.SH	148000000	-1.18131	0	3.58352	24.2402	19	0.3704	0.5884	0.305599	19.5059	0.302817	2531405217	0	0
321	2021	君正集团	601216.SH	193000000	-1.05509	1000000	4.44265	24.3093	20	0.3586	0.5592	0.304085	19.8981	0.31073	1.36696e+09	0	0
322	2016	天宇股份	300702.SZ	10815926				21.1387	15	0.5991	1.4947	0.520482	17.8885			0	0
322	2017	天宇股份	300702.SZ	11889527	1.0431	0	2.30259	21.4684	16	0.3888	0.636	0.596871	17.8966	0.050336	17702400	0	0
322	2018	天宇股份	300702.SZ	14660480	1.22733	0	2.3979	21.69	17	0.4499	0.8178	0.602735	18.1908	0.38395	2.73025e+07	0	0
322	2019	天宇股份	300702.SZ	21100505	-0.614918	0	1.79176	21.7672	18	0.2828	0.3942	0.521417	18.5363	0.238731	91119612	0	0
322	2020	天宇股份	300702.SZ	25876475	-1.70117	0	2.07944	22.3104	19	0.2746	0.3786	0.595331	19.0033	0.321274	91111780	0	0
322	2021	天宇股份	300702.SZ	25436260	2.98507	0	3.4012	22.4812	20	0.3605	0.5638	0.488261	19.2422	0.426	3.47977e+07	0	0
323	2016	联明股份	603006.SH	9260192	-1.37202	0	2.89037	20.8333	15	0.2563	0.3447	0.496873	16.09	0.271982	4.05127e+07	1	1
323	2017	联明股份	603006.SH	10154977	1.43252	0	2.77259	21.2246	16	0.3374	0.5091	0.453793	16.3158	0.155459	0	1	1
323	2018	联明股份	603006.SH	10234321	0.751193	0	2.70805	21.4399	17	0.3666	0.5787	0.529875	16.5197	0.312998	0	1	1
323	2019	联明股份	603006.SH	10353062	0.18821	0	2.89037	21.4331	18	0.3216	0.4741	0.516972	16.7946	0.603213	2.29294e+07	1	1
323	2020	联明股份	603006.SH	9093060	-0.543275	0	2.89037	21.4234	19	0.2818	0.3924	0.54381	16.7838	0.60528	6.1145e+07	1	1
323	2021	联明股份	603006.SH	12189326	-0.661058	564782	4.26268	21.5433	20	0.2669	0.3642	0.565838	17.1957	0.601273	96616615	1	1
324	2016	联创股份	300343.SZ	23324338	0.595271	0	3.46574	22.3438	15	0.2038	0.2559	0.417004	16.8485	0.035975	59039269	0	0
324	2017	联创股份	300343.SZ	27662685	0.418268	0	4.11087	22.5265	16	0.2705	0.3708	0.413486	17.24	0.133601	7.6751e+07	0	0
324	2018	联创股份	300343.SZ	36109323	3.07535	0	4.04305	22.1224	17	0.435	0.7698	0.626136	17.1407	0.099956	0	0	0
324	2019	联创股份	300343.SZ	37931261	3.77272	3698164	3.52636	21.9131	18	0.7117	2.4689	0.733847	17.8365	0.014401	0	0	0
324	2020	联创股份	300343.SZ	17354264	3.41966	0	4.47734	21.4997	19	0.6263	1.6758	0.590191	17.5322	0.035453	0	0	0
324	2021	联创股份	300343.SZ	18340192	4.10665	0		21.3634	20	0.4201	0.7243	0.504402	18.0248	0.145143	0	0	0
325	2016	嘉澳环保	603822.SH	5055491	0.508897	455890	2.70805	20.7235	15	0.351	0.5408	0.430556	16.6238	0.003253	15256800	0	0
325	2017	嘉澳环保	603822.SH	8825946	-0.541332	75000	3.55535	21.0091	16	0.4426	0.794	0.536566	17.1374	0.548549	15696900	0	0
325	2018	嘉澳环保	603822.SH	10399123	2.16665	26190.6	2.63906	21.0895	17	0.461	0.8552	0.524534	17.0695	0.552184	1.67249e+07	0	0
325	2019	嘉澳环保	603822.SH	12529901	1.47524	250000	3.13549	21.17	18	0.4795	0.9212	0.439749	17.1765	0.718443	1.87055e+07	0	0
325	2020	嘉澳环保	603822.SH	12297167	3.35198	200000	2.70805	21.4336	19	0.575	1.3529	0.468662	17.569	0.613466	1.11503e+07	0	0
325	2021	嘉澳环保	603822.SH	19167347	3.17496	0	3.58352	21.6243	20	0.6195	1.6284	0.447008	17.8505	0.578547	2.04682e+07	0	0
326	2016	江龙船艇	300589.SZ	4152986		0	2.63906	20.0522	15	0.6681	2.0132	0.549752	17.3312			0	0
326	2017	江龙船艇	300589.SZ	4230183	3.40453	0	0	20.3541	16	0.5511	1.2276	0.58815	17.466	0.000181	3380130	0	0
326	2018	江龙船艇	300589.SZ	4692248	-1.65669	0	2.07944	20.6417	17	0.6332	1.7262	0.643012	17.4283	2.7e-05	7098273	0	0
326	2019	江龙船艇	300589.SZ	5506270	3.37446	0	0.693147	20.5161	18	0.5527	1.2357	0.56047	17.1565	6e-06	0	0	0
326	2020	江龙船艇	300589.SZ	6125841	3.67336	0	4.32413	20.7101	19	0.624	1.6597	0.614743	17.5226	0.003924	0	0	0
326	2021	江龙船艇	300589.SZ	6902436	0.623248	0	5.00395	21.0937	20	0.4623	0.8598	0.698579	17.5606	0.027269	6.66473e+06	0	0
327	2016	海辰药业	300584.SZ	2809442		0	2.83321	19.7311	15	0.2553	0.3428	0.300694	16.9779			0	0
327	2017	海辰药业	300584.SZ	4552149	-1.72384	0	2.77259	20.2649	16	0.1813	0.2214	0.498325	17.384	0.024378	20000000	0	0
327	2018	海辰药业	300584.SZ	7119711	-0.362866	0	2.48491	20.4928	17	0.2685	0.3671	0.35595	17.7229	0.187066	24000000	0	0
327	2019	海辰药业	300584.SZ	9244261	-0.492348	0	2.48491	20.5831	18	0.2476	0.3291	0.394819	17.9082	0.118193	30000000	0	0
327	2020	海辰药业	300584.SZ	7063914	0.433734	0	2.48491	20.6251	19	0.251	0.3351	0.324034	17.7501	0.05403	15000000	0	0
327	2021	海辰药业	300584.SZ	5782050	0.226305	0	3.85015	20.9872	20	0.2715	0.3727	0.231915	17.8739	0.042294	30000000	0	0
328	2016	贝达药业	300558.SZ	10352766	-4.18178	4780.48	2.19722	21.4967	15	0.1099	0.1235	0.601528	18.9	0.095755	72180000	0	0
328	2017	贝达药业	300558.SZ	10262600	1.58437	4780.48	2.19722	21.7432	16	0.2548	0.3419	0.182663	19.7574	0.639879	60150000	0	0
328	2018	贝达药业	300558.SZ	12241338	1.30731	40000	2.30259	21.9646	17	0.3637	0.5715	0.166112	20.1957	0.477992	44110000	0	0
328	2019	贝达药业	300558.SZ	15539853	2.72877	0	1.94591	22.1424	18	0.4026	0.6739	0.191671	20.3296	0.687535	76190000	0	0
328	2020	贝达药业	300558.SZ	18704735	1.01608	0	2.19722	22.3776	19	0.2075	0.2619	0.353352	20.4254	0.667491	1.28081e+08	0	0
328	2021	贝达药业	300558.SZ	22457963	1.69974	0	3.2581	22.5593	20	0.2528	0.3384	0.263725	20.5731	0.672281	1.03847e+08	0	0
329	2016	比音勒芬	002832.SZ	8411951	-5.96562	0	2.07944	21.1109	15	0.1287	0.1477	0.929415	17.2642	0.037232	21334000	0	1
329	2017	比音勒芬	002832.SZ	10535777	-3.03555	0	2.07944	21.2724	16	0.1669	0.2004	0.869155	17.5261	0.259306	106670000	0	1
329	2018	比音勒芬	002832.SZ	14739801	-2.16806	0	2.99573	21.4744	17	0.2313	0.3009	0.855206	17.721	0.393321	90669500	0	1
329	2019	比音勒芬	002832.SZ	18242571	-1.81433	0	3.3322	21.6493	18	0.2242	0.289	0.752075	17.8948	0.225968	154138150	0	1
329	2020	比音勒芬	002832.SZ	19402653	-2.20612	0	3.71357	22.0446	19	0.355	0.5505	0.821427	17.9869	0.280662	1.57223e+08	0	1
329	2021	比音勒芬	002832.SZ	27162257	-2.05123	0	4.65396	22.3049	20	0.3324	0.4979	0.749537	18.239	0.441488	1.65098e+08	0	1
330	2016	麦趣尔	002719.SZ	5618863	-0.187422	0	2.56495	21.0339	15	0.1629	0.1946	0.508528	15.5712	0.084197	5.00651e+06	0	0
330	2017	麦趣尔	002719.SZ	5836031	-0.073211	0	2.07944	21.0776	16	0.1918	0.2373	0.515759	15.1791	0.550928	5.33302e+06	0	0
330	2018	麦趣尔	002719.SZ	6026725	0.80006	0	2.3979	20.9993	17	0.2473	0.3286	0.420659	14.7201	0.526438	0	0	0
330	2019	麦趣尔	002719.SZ	6657474	0.980252	0	2.3979	20.9266	18	0.3294	0.4911	0.528703	14.9979	0.650257	0	0	0
330	2020	麦趣尔	002719.SZ	8752615	0.314279	0	2.56495	21.0744	19	0.384	0.6235	0.517621	15.474	0.584684	3.0161e+06	0	0
330	2021	麦趣尔	002719.SZ	11528116	1.57099	0	3.3322	21.162	20	0.4336	0.7654	0.457255	15.4618	0.513177	3.36263e+06	0	0
331	2016	燕塘乳业	002732.SZ	11005440	-0.651331	92558.2	2.77259	20.8647	15	0.2474	0.3287	0.392992	17.2682	0.083644	23602500	0	1
331	2017	燕塘乳业	002732.SZ	12379193	-0.646242	0	2.70805	21.0124	16	0.2761	0.3815	0.245466	17.5494	0.643077	94410000	0	1
331	2018	燕塘乳业	002732.SZ	12990727	1.51303	20000	2.94444	21.0008	17	0.3055	0.4399	0.218311	17.5615	0.647103	15735000	0	1
331	2019	燕塘乳业	002732.SZ	14689671	-0.687055	0	3.09104	21.0046	18	0.2251	0.2905	0.229678	17.6813	0.61917	62940000	0	1
331	2020	燕塘乳业	002732.SZ	16368634	-0.215317	0	3.4012	21.0497	19	0.2268	0.2934	0.271673	17.7646	0.676429	23602500	0	1
331	2021	燕塘乳业	002732.SZ	19854740	-0.470875	0	4.48864	21.2197	20	0.2674	0.3649	0.313519	17.9545	0.600504	31470000	0	1
332	2016	常铝股份	002160.SZ	32884518	2.36354	100000	2.30259	22.4644	15	0.4415	0.7906	0.451192	18.5115	0.439644	7.2445e+07	0	0
332	2017	常铝股份	002160.SZ	40601355		133333	2.3979	22.599	16	0.497	0.9881	0.524798	18.7342	0.387405		0	0
332	2018	常铝股份	002160.SZ	41353360	3.05164	133333	2.3979	22.5795	17	0.5462	1.2038	0.546541	18.6755	0.490579	0	0	0
332	2019	常铝股份	002160.SZ	43314659	2.25163	0	2.07944	22.5153	18	0.4957	0.983	0.533897	18.7596	0.44809	0	0	0
332	2020	常铝股份	002160.SZ	43718128	2.59185	0	2.3979	22.5962	19	0.5307	1.1307	0.580116	18.8546	0.31314	0	0	0
332	2021	常铝股份	002160.SZ	62289400	3.30138	0		22.6834	20	0.5563	1.2536	0.609087	19.1563	0.241285	0	0	0
333	2016	洋河股份	002304.SZ	175000000	-2.62047	4595000	2.30259	24.3818	15	0.329	0.4903	0.652627	17.4192	0.734605	3164674800	0	0
333	2017	洋河股份	002304.SZ	199000000	-0.699493	0	2.3979	24.4905	16	0.3182	0.4666	0.65945	17.448	0.805175	3842819400	0	0
333	2018	洋河股份	002304.SZ	235000000	-1.79747	0	2.3979	24.6265	17	0.3216	0.474	0.723811	17.3084	0.826045	4822361600	0	0
333	2019	洋河股份	002304.SZ	232000000	-1.98443	0	2.07944	24.7021	18	0.3173	0.4649	0.707253	18.933	0.82586	4520964000	0	0
333	2020	洋河股份	002304.SZ	210000000	-0.082328	0	2.3979	24.7098	19	0.2858	0.4002	0.691307	19.4116	0.806958	4520964000	0	0
333	2021	洋河股份	002304.SZ	253000000	-3.27934	0		24.9398	20	0.3734	0.596	0.734006	19.4166	0.8141	4520964000	0	0
334	2016	濮阳惠成	300481.SZ	3757049	-0.700233	0	2.89037	20.073	15	0.1228	0.14	0.548142	17.2421	0.115047	20000000	0	0
[truncated: 6,635 more rows]
